# Supplementary material for: Pan-cancer analysis reveals the potential of hyaluronate synthase as therapeutic targets in human tumors
Source: Heliyon. 2023 Aug 12;9(8):e19112. doi: 10.1016/j.heliyon.2023.e19112 (PMC10448108; doi:10.1016/j.heliyon.2023.e19112)
Supplement: Multimedia component 1 [file mmc1.xlsx]

## Sheet: Sheet1
Table S1. Correlation analysis between HAS1,2,3 and immune infiltration
Immunocytes	Cancer	infiltrates	HAS1_rho	HAS1_p value	HAS2_rho	HAS2_p value	HAS3_rho	HAS3_p value
B cell	ACC (n=79)	B cell memory_CIBERSORT	0.0529135	0.656608	0.131513	0.267395	0.00530808	0.96445
	ACC (n=79)	B cell memory_CIBERSORT-ABS	0.0530948	0.655505	0.131679	0.266786	0.00621782	0.958362
	ACC (n=79)	B cell memory_XCELL	0.108697	0.359983	-0.0541753	0.648952	0.143738	0.225049
	ACC (n=79)	B cell naive_CIBERSORT	0.140203	0.236781	-0.0916544	0.440586	0.1261	0.28776
	ACC (n=79)	B cell naive_CIBERSORT-ABS	0.234414	0.0459151	0.00184727	0.987625	0.142088	0.230474
	ACC (n=79)	B cell naive_XCELL	-0.0877925	0.460162	-0.118221	0.319181	-0.173747	0.141539
	ACC (n=79)	B cell plasma_CIBERSORT	0.137981	0.244365	0.136131	0.250809	-0.000844261	0.994344
	ACC (n=79)	B cell plasma_CIBERSORT-ABS	0.287075	0.0137968	0.241555	0.0395114	0.0889866	0.454058
	ACC (n=79)	B cell plasma_XCELL	0.0135261	0.909573	0.0359491	0.762694	0.0262227	0.825702
	ACC (n=79)	B cell_EPIC	-0.0325061	0.784845	0.0785441	0.50892	0.0342363	0.773691
	ACC (n=79)	B cell_MCPCOUNTER	0.017661	0.882104	-0.0642049	0.589434	-0.0223968	0.850815
	ACC (n=79)	B cell_QUANTISEQ	0.197372	0.0941798	-0.099655	0.401555	-0.0813599	0.4938
	ACC (n=79)	B cell_TIMER	0.0508856	0.668986	0.034744	0.770426	0.0479895	0.686817
	ACC (n=79)	B cell_XCELL	-0.0218302	0.854547	-0.154916	0.190644	-0.0501189	0.67369
	ACC (n=79)	Class-switched memory B cell_XCELL	0.0114465	0.92343	-0.0457169	0.700931	0.0640794	0.590163
	BLCA (n=408)	B cell memory_CIBERSORT	0.0314047	0.548143	-0.0540852	0.30078	0.0340842	0.514522
	BLCA (n=408)	B cell memory_CIBERSORT-ABS	0.0694455	0.183759	-0.0193642	0.711204	0.0141111	0.787322
	BLCA (n=408)	B cell memory_XCELL	0.0760762	0.145243	-0.0540894	0.300743	-0.122066	0.0191588
	BLCA (n=408)	B cell naive_CIBERSORT	0.0626089	0.230864	-0.0362769	0.487824	-0.0928761	0.0751646
	BLCA (n=408)	B cell naive_CIBERSORT-ABS	0.0687632	0.188114	-0.000243176	0.996291	-0.121413	0.0198162
	BLCA (n=408)	B cell naive_XCELL	0.043191	0.408739	0.0855803	0.101184	-0.0776018	0.137322
	BLCA (n=408)	B cell plasma_CIBERSORT	-0.091184	0.0806543	-0.156828	0.00255342	0.26585	2.26722e-07
	BLCA (n=408)	B cell plasma_CIBERSORT-ABS	0.0756838	0.147336	0.0242388	0.64303	0.181764	0.000457964
	BLCA (n=408)	B cell plasma_XCELL	-0.0398903	0.445505	-0.220676	1.94019e-05	-0.0100961	0.846941
	BLCA (n=408)	B cell_EPIC	0.0488636	0.349924	-0.00291048	0.955626	-0.0734553	0.159658
	BLCA (n=408)	B cell_MCPCOUNTER	0.152772	0.00330362	0.0134095	0.797662	-0.0483438	0.35508
	BLCA (n=408)	B cell_QUANTISEQ	0.0638219	0.221936	0.0614496	0.239632	-0.148349	0.00434534
	BLCA (n=408)	B cell_TIMER	-0.171743	0.00093965	-0.167948	0.00122136	0.0118329	0.821023
	BLCA (n=408)	B cell_XCELL	-0.000654824	0.990012	-0.0135345	0.795816	-0.140573	0.00691511
	BLCA (n=408)	Class-switched memory B cell_XCELL	-0.125568	0.0159452	-0.0361307	0.489582	0.100718	0.053552
	BRCA (n=1100)	B cell memory_CIBERSORT	0.0519255	0.101811	-0.0894575	0.004765	-0.103365	0.00110042
	BRCA (n=1100)	B cell memory_CIBERSORT-ABS	0.0593936	0.0612283	-0.0701668	0.0269566	-0.0955237	0.00257186
	BRCA (n=1100)	B cell memory_XCELL	0.0364739	0.250607	-0.0141931	0.654921	-0.0692191	0.0290952
	BRCA (n=1100)	B cell naive_CIBERSORT	0.0492113	0.121019	0.109688	0.00053159	0.084714	0.00753358
	BRCA (n=1100)	B cell naive_CIBERSORT-ABS	0.104127	0.00101006	0.240815	1.40005e-14	0.133304	2.48338e-05
	BRCA (n=1100)	B cell naive_XCELL	-0.0221379	0.4857	0.142309	6.66968e-06	-0.00605094	0.84889
	BRCA (n=1100)	B cell plasma_CIBERSORT	-0.0274708	0.386947	-0.119466	0.000159818	0.0365273	0.249914
	BRCA (n=1100)	B cell plasma_CIBERSORT-ABS	0.0181529	0.567561	0.0171395	0.589384	0.0982372	0.00192994
	BRCA (n=1100)	B cell plasma_XCELL	-0.131361	3.26254e-05	-0.306683	4.31877e-23	-0.247322	2.5549e-15
	BRCA (n=1100)	B cell_EPIC	0.031535	0.3206	-0.0177377	0.576455	0.00623899	0.844253
	BRCA (n=1100)	B cell_MCPCOUNTER	0.109125	0.000568051	0.100147	0.00157025	0.050298	0.113014
	BRCA (n=1100)	B cell_QUANTISEQ	0.00871087	0.783859	0.270015	4.5679e-18	0.102465	0.00121665
	BRCA (n=1100)	B cell_TIMER	-0.128546	4.81256e-05	-0.19069	1.36e-09	-0.174307	3.18411e-08
	BRCA (n=1100)	B cell_XCELL	-0.0903463	0.00436281	-0.0187861	0.554124	-0.0982493	0.00192746
	BRCA (n=1100)	Class-switched memory B cell_XCELL	-0.0518785	0.102121	-0.0191475	0.546527	-0.105186	0.000895879
	BRCA-Basal (n=191)	B cell memory_CIBERSORT	0.10653	0.161789	0.040061	0.599692	-0.120369	0.11363
	BRCA-Basal (n=191)	B cell memory_CIBERSORT-ABS	0.11076	0.145678	0.0705215	0.355128	-0.113611	0.135524
	BRCA-Basal (n=191)	B cell memory_XCELL	0.0571372	0.453935	-0.0407556	0.593376	-0.183856	0.0151622
	BRCA-Basal (n=191)	B cell naive_CIBERSORT	0.163945	0.0306457	0.0103345	0.892341	-0.0204826	0.788496
	BRCA-Basal (n=191)	B cell naive_CIBERSORT-ABS	0.189722	0.0121629	0.115517	0.129045	0.0477202	0.53178
	BRCA-Basal (n=191)	B cell naive_XCELL	-0.0460322	0.546409	0.208703	0.00571598	-0.0931364	0.221573
	BRCA-Basal (n=191)	B cell plasma_CIBERSORT	-0.041174	0.589586	-0.216553	0.00410374	-0.0352775	0.643987
	BRCA-Basal (n=191)	B cell plasma_CIBERSORT-ABS	-0.0228222	0.765005	-0.0907159	0.233867	0.00474685	0.950432
	BRCA-Basal (n=191)	B cell plasma_XCELL	-0.0797465	0.295555	-0.232578	0.00201329	-0.140877	0.0637169
	BRCA-Basal (n=191)	B cell_EPIC	0.105315	0.166655	0.0147765	0.846551	-0.103019	0.176146
	BRCA-Basal (n=191)	B cell_MCPCOUNTER	0.19877	0.00855475	0.00218086	0.977215	-0.0396559	0.60339
	BRCA-Basal (n=191)	B cell_QUANTISEQ	0.139504	0.0663721	0.102238	0.179462	-0.0534995	0.483227
	BRCA-Basal (n=191)	B cell_TIMER	-0.0265966	0.727565	-0.125835	0.0980276	-0.132368	0.0816588
	BRCA-Basal (n=191)	B cell_XCELL	0.0130691	0.8641	-0.0271921	0.721714	-0.115178	0.130178
	BRCA-Basal (n=191)	Class-switched memory B cell_XCELL	0.0402661	0.597824	0.0719647	0.345342	-0.105707	0.16507
	BRCA-Her2 (n=82)	B cell memory_CIBERSORT	0.0391723	0.743898	-0.265207	0.0243569	-0.19777	0.0958612
	BRCA-Her2 (n=82)	B cell memory_CIBERSORT-ABS	0.0334202	0.780479	-0.253617	0.0315849	-0.203521	0.0863997
	BRCA-Her2 (n=82)	B cell memory_XCELL	-0.144142	0.227046	-0.207097	0.0808982	-0.0822147	0.492354
	BRCA-Her2 (n=82)	B cell naive_CIBERSORT	-0.0297376	0.804157	-0.0425129	0.722904	0.158906	0.182448
	BRCA-Her2 (n=82)	B cell naive_CIBERSORT-ABS	-0.0290367	0.808684	0.077771	0.516116	0.210647	0.0757159
	BRCA-Her2 (n=82)	B cell naive_XCELL	-0.133963	0.26191	0.201726	0.0892694	-0.0339103	0.777342
	BRCA-Her2 (n=82)	B cell plasma_CIBERSORT	-0.248382	0.035396	-0.213965	0.0711157	-0.0820926	0.492999
	BRCA-Her2 (n=82)	B cell plasma_CIBERSORT-ABS	-0.257169	0.0291995	-0.175887	0.13944	-0.0259074	0.828972
	BRCA-Her2 (n=82)	B cell plasma_XCELL	-0.33201	0.00438308	-0.425687	0.000193112	-0.129382	0.278725
	BRCA-Her2 (n=82)	B cell_EPIC	-0.136836	0.251724	-0.172074	0.148361	0.0720372	0.547614
	BRCA-Her2 (n=82)	B cell_MCPCOUNTER	-0.131603	0.270483	-0.155557	0.191959	0.0645913	0.589855
	BRCA-Her2 (n=82)	B cell_QUANTISEQ	-0.205986	0.0825759	0.063446	0.59648	0.185572	0.118603
	BRCA-Her2 (n=82)	B cell_TIMER	-0.152171	0.201933	-0.368331	0.00145552	-0.299293	0.0106501
	BRCA-Her2 (n=82)	B cell_XCELL	-0.227544	0.0545706	-0.140237	0.24002	0.043346	0.717699
	BRCA-Her2 (n=82)	Class-switched memory B cell_XCELL	-0.168651	0.156726	-0.148233	0.213993	0.0927759	0.438265
	BRCA-LumA (n=568)	B cell memory_CIBERSORT	-0.00450059	0.918689	-0.154385	0.000426701	-0.156322	0.000360079
	BRCA-LumA (n=568)	B cell memory_CIBERSORT-ABS	0.00378001	0.931673	-0.135388	0.00203445	-0.146886	0.000808299
	BRCA-LumA (n=568)	B cell memory_XCELL	0.0559932	0.203704	-0.00192447	0.965182	-0.0681965	0.121459
	BRCA-LumA (n=568)	B cell naive_CIBERSORT	0.0138906	0.752694	0.124609	0.00454652	0.165559	0.000155922
	BRCA-LumA (n=568)	B cell naive_CIBERSORT-ABS	0.0795682	0.0706561	0.286518	3.16582e-11	0.205099	2.57299e-06
	BRCA-LumA (n=568)	B cell naive_XCELL	0.0288842	0.512271	0.126121	0.00407596	0.00874168	0.84282
	BRCA-LumA (n=568)	B cell plasma_CIBERSORT	-0.0376129	0.393404	-0.0948262	0.0311021	0.123926	0.00477461
	BRCA-LumA (n=568)	B cell plasma_CIBERSORT-ABS	0.028835	0.51299	0.0761373	0.0837192	0.193387	9.49411e-06
	BRCA-LumA (n=568)	B cell plasma_XCELL	-0.181316	3.36646e-05	-0.366272	7.37255e-18	-0.318671	1.14788e-13
	BRCA-LumA (n=568)	B cell_EPIC	0.00257697	0.953388	-0.0134572	0.760169	-0.000106342	0.998075
	BRCA-LumA (n=568)	B cell_MCPCOUNTER	0.0930039	0.0345022	0.157592	0.000321779	0.0419141	0.341534
	BRCA-LumA (n=568)	B cell_QUANTISEQ	-0.026019	0.555003	0.347427	4.10807e-16	0.161304	0.000230552
	BRCA-LumA (n=568)	B cell_TIMER	-0.179244	4.15004e-05	-0.186766	1.92004e-05	-0.183442	2.70934e-05
	BRCA-LumA (n=568)	B cell_XCELL	-0.128106	0.00352491	-0.0319531	0.468473	-0.149237	0.000663649
	BRCA-LumA (n=568)	Class-switched memory B cell_XCELL	-0.106028	0.0158741	-0.0294581	0.503922	-0.133493	0.00235333
	BRCA-LumB (n=219)	B cell memory_CIBERSORT	0.0448355	0.536897	-0.165945	0.0214277	-0.0201381	0.78159
	BRCA-LumB (n=219)	B cell memory_CIBERSORT-ABS	0.0528141	0.466894	-0.161594	0.0251408	-0.0182916	0.801179
	BRCA-LumB (n=219)	B cell memory_XCELL	0.116656	0.107096	-0.0780182	0.282091	-0.122278	0.0911013
	BRCA-LumB (n=219)	B cell naive_CIBERSORT	0.0225889	0.755803	0.233887	0.00109437	-0.0400384	0.581368
	BRCA-LumB (n=219)	B cell naive_CIBERSORT-ABS	0.0587906	0.417936	0.299834	2.38824e-05	-0.00279617	0.969295
	BRCA-LumB (n=219)	B cell naive_XCELL	-0.0219287	0.762725	0.0338784	0.640856	0.0576135	0.427334
	BRCA-LumB (n=219)	B cell plasma_CIBERSORT	0.0682582	0.346841	0.0374603	0.605955	-0.0190609	0.793002
	BRCA-LumB (n=219)	B cell plasma_CIBERSORT-ABS	0.0683738	0.346023	0.112687	0.119661	0.0521975	0.472118
	BRCA-LumB (n=219)	B cell plasma_XCELL	0.150233	0.0375336	-0.296519	2.96462e-05	-0.185365	0.0100511
	BRCA-LumB (n=219)	B cell_EPIC	0.0972139	0.179784	-0.122732	0.0898974	0.0384528	0.596435
	BRCA-LumB (n=219)	B cell_MCPCOUNTER	0.123839	0.0870154	-0.00199605	0.978079	0.112724	0.119537
	BRCA-LumB (n=219)	B cell_QUANTISEQ	-0.0224111	0.757665	0.249371	0.000486492	0.124358	0.0856905
	BRCA-LumB (n=219)	B cell_TIMER	0.00413311	0.954628	-0.218993	0.00227497	-0.0588254	0.41766
	BRCA-LumB (n=219)	B cell_XCELL	0.0759727	0.294939	-0.115909	0.109379	-0.0450076	0.535334
	BRCA-LumB (n=219)	Class-switched memory B cell_XCELL	0.127083	0.0789963	-0.162144	0.0246431	-0.0604321	0.405034
	CESC (n=306)	B cell memory_CIBERSORT	0.113395	0.0594534	-0.157818	0.00850705	0.0129839	0.829668
	CESC (n=306)	B cell memory_CIBERSORT-ABS	0.114749	0.0564603	-0.151777	0.0114283	0.0211025	0.726589
	CESC (n=306)	B cell memory_XCELL	-0.0631129	0.295237	-0.176499	0.00320438	-0.131042	0.0292183
	CESC (n=306)	B cell naive_CIBERSORT	-0.0386967	0.521282	-0.00433107	0.942795	-0.108075	0.0725167
	CESC (n=306)	B cell naive_CIBERSORT-ABS	-0.0235886	0.695892	0.013987	0.816734	-0.0999367	0.0969316
	CESC (n=306)	B cell naive_XCELL	-0.0196402	0.744854	-0.00063821	0.991563	0.103643	0.0851044
	CESC (n=306)	B cell plasma_CIBERSORT	0.10144	0.0919873	-0.152147	0.0112269	-0.0799761	0.184451
	CESC (n=306)	B cell plasma_CIBERSORT-ABS	0.0997734	0.0974814	-0.119207	0.0474687	-0.0760375	0.207086
	CESC (n=306)	B cell plasma_XCELL	-0.0751796	0.212271	-0.24934	2.698e-05	-0.234362	8.21972e-05
	CESC (n=306)	B cell_EPIC	6.27654e-05	0.99917	-0.100071	0.0964809	-0.108086	0.0724892
	CESC (n=306)	B cell_MCPCOUNTER	-0.0373806	0.535561	-0.0995351	0.0982879	-0.142626	0.0175402
	CESC (n=306)	B cell_QUANTISEQ	0.00799799	0.894578	-0.0789295	0.190279	-0.0674682	0.263101
	CESC (n=306)	B cell_TIMER	-0.155337	0.00961539	-0.186551	0.00181954	-0.228245	0.000126959
	CESC (n=306)	B cell_XCELL	-0.0875639	0.146069	-0.201174	0.000758392	-0.104511	0.0825097
	CESC (n=306)	Class-switched memory B cell_XCELL	-0.140589	0.019236	-0.202715	0.000689048	-0.10514	0.0806691
	CHOL (n=36)	B cell memory_CIBERSORT	0.137361	0.43136	0.268944	0.118229	-0.108885	0.533527
	CHOL (n=36)	B cell memory_CIBERSORT-ABS	0.179579	0.301958	0.320707	0.0603289	-0.117376	0.501893
	CHOL (n=36)	B cell memory_XCELL	0.155486	0.372446	0.0180214	0.91816	-0.0279789	0.873239
	CHOL (n=36)	B cell naive_CIBERSORT	0.128855	0.460687	0.00470277	0.97861	0.176408	0.310716
	CHOL (n=36)	B cell naive_CIBERSORT-ABS	0.255452	0.138583	0.118915	0.496264	0.16539	0.342373
	CHOL (n=36)	B cell naive_XCELL	0.399716	0.0173598	-0.00259231	0.988208	0.136914	0.432876
	CHOL (n=36)	B cell plasma_CIBERSORT	-0.184973	0.287425	0.0644069	0.713186	-0.304853	0.0749627
	CHOL (n=36)	B cell plasma_CIBERSORT-ABS	-0.151691	0.384369	0.107675	0.538111	-0.293377	0.087178
	CHOL (n=36)	B cell plasma_XCELL	0.00736114	0.966524	-0.231977	0.179943	-0.260886	0.130097
	CHOL (n=36)	B cell_EPIC	0.465529	0.00483023	0.205868	0.23544	-0.104083	0.551829
	CHOL (n=36)	B cell_MCPCOUNTER	0.204373	0.238933	0.198038	0.25412	0.0356012	0.839108
	CHOL (n=36)	B cell_QUANTISEQ	0.372784	0.0274186	0.165484	0.342094	-0.0165225	0.924947
	CHOL (n=36)	B cell_TIMER	0.364896	0.0311394	0.364102	0.0315356	-0.0563693	0.747733
	CHOL (n=36)	B cell_XCELL	0.304551	0.0752656	0.0804447	0.645962	-0.0881135	0.614728
	CHOL (n=36)	Class-switched memory B cell_XCELL	0.11047	0.527549	0.123248	0.480585	-0.215932	0.212824
	COAD (n=458)	B cell memory_CIBERSORT	0.126131	0.0365758	0.0418902	0.489056	0.0849518	0.160054
	COAD (n=458)	B cell memory_CIBERSORT-ABS	0.143371	0.0173587	0.0569038	0.347163	0.0823049	0.173525
	COAD (n=458)	B cell memory_XCELL	-0.00825288	0.891634	-0.0954399	0.114316	0.070565	0.243488
	COAD (n=458)	B cell naive_CIBERSORT	0.0123465	0.838495	0.093032	0.123786	-0.0562514	0.352728
	COAD (n=458)	B cell naive_CIBERSORT-ABS	0.176723	0.00327732	0.16055	0.0076389	-0.0542012	0.370579
	COAD (n=458)	B cell naive_XCELL	0.0135678	0.822771	-0.0952503	0.11504	-0.0204038	0.736228
	COAD (n=458)	B cell plasma_CIBERSORT	-0.0835647	0.167012	-0.0194152	0.748568	0.1342	0.0260543
	COAD (n=458)	B cell plasma_CIBERSORT-ABS	0.12815	0.0336517	0.0927143	0.12508	0.129425	0.0319105
	COAD (n=458)	B cell plasma_XCELL	-0.0916584	0.129455	-0.248815	3.00415e-05	0.00875484	0.885087
	COAD (n=458)	B cell_EPIC	0.249763	2.79475e-05	0.0922024	0.127187	0.0483321	0.424689
	COAD (n=458)	B cell_MCPCOUNTER	0.321502	4.96179e-08	0.135913	0.0241925	0.044203	0.465365
	COAD (n=458)	B cell_QUANTISEQ	0.242502	4.82492e-05	0.169145	0.00491634	-0.062107	0.304784
	COAD (n=458)	B cell_TIMER	-0.168651	0.0050451	-0.124491	0.0391047	0.184768	0.00209367
	COAD (n=458)	B cell_XCELL	0.05047	0.404468	-0.115115	0.0565703	0.0972812	0.107464
	COAD (n=458)	Class-switched memory B cell_XCELL	-0.0505457	0.403762	-0.200685	0.000817098	0.105991	0.0793279
	DLBC (n=48)	B cell memory_CIBERSORT	0.0860939	0.592499	-0.17291	0.279657	0.192884	0.226951
	DLBC (n=48)	B cell memory_CIBERSORT-ABS	0.062142	0.699518	0.272841	0.0843616	0.512611	0.000611124
	DLBC (n=48)	B cell memory_XCELL	-0.0375434	0.815728	-0.187943	0.239303	0.167728	0.294539
	DLBC (n=48)	B cell naive_CIBERSORT	-0.00953523	0.952818	-0.0598036	0.710325	-0.0799484	0.61927
	DLBC (n=48)	B cell naive_CIBERSORT-ABS	0.0267452	0.868168	0.0988085	0.538803	0.0314796	0.845093
	DLBC (n=48)	B cell naive_XCELL	0.0144847	0.92838	-0.13479	0.400781	0.150746	0.346813
	DLBC (n=48)	B cell plasma_CIBERSORT	0.206961	0.194176	0.152175	0.342209	0.164573	0.303844
	DLBC (n=48)	B cell plasma_CIBERSORT-ABS	0.221065	0.164838	0.185104	0.246606	0.184801	0.247394
	DLBC (n=48)	B cell plasma_XCELL	-0.0296847	0.853827	-0.337628	0.0308615	-0.233485	0.14178
	DLBC (n=48)	B cell_EPIC	0.0323306	0.840959	-0.0450767	0.779594	0.210345	0.186823
	DLBC (n=48)	B cell_MCPCOUNTER	0.0746407	0.64279	0.0454227	0.777945	0.397556	0.0100549
	DLBC (n=48)	B cell_QUANTISEQ	0.00910505	0.954944	-0.130557	0.415869	0.196448	0.218315
	DLBC (n=48)	B cell_TIMER	-0.0490114	0.760896	-0.224161	0.158851	0.148507	0.354106
	DLBC (n=48)	B cell_XCELL	0.037066	0.818032	-0.229754	0.148442	0.205171	0.198148
	DLBC (n=48)	Class-switched memory B cell_XCELL	-0.214893	0.177253	0.00569121	0.971829	0.164807	0.303149
	ESCA (n=185)	B cell memory_CIBERSORT	-0.0702551	0.348674	-0.101807	0.173858	-0.235256	0.00147767
	ESCA (n=185)	B cell memory_CIBERSORT-ABS	-0.0557176	0.457543	-0.0833128	0.266179	-0.240743	0.00113227
	ESCA (n=185)	B cell memory_XCELL	-0.047998	0.522274	-0.134048	0.0728105	-0.246788	0.000838526
	ESCA (n=185)	B cell naive_CIBERSORT	0.00380337	0.959587	-0.194749	0.00879925	-0.243759	0.000975602
	ESCA (n=185)	B cell naive_CIBERSORT-ABS	0.077197	0.302997	-0.0724671	0.333671	-0.274153	0.000195988
	ESCA (n=185)	B cell naive_XCELL	0.00560973	0.940423	0.0556364	0.458199	-0.0620443	0.408005
	ESCA (n=185)	B cell plasma_CIBERSORT	-0.0299923	0.689395	-0.110339	0.140334	0.0555315	0.459048
	ESCA (n=185)	B cell plasma_CIBERSORT-ABS	0.0559246	0.455871	0.00164585	0.982506	-0.0571473	0.446064
	ESCA (n=185)	B cell plasma_XCELL	-0.152202	0.0413825	-0.298639	4.65979e-05	-0.447437	3.03087e-10
	ESCA (n=185)	B cell_EPIC	0.0807135	0.281436	-0.126944	0.0894809	-0.39103	5.72006e-08
	ESCA (n=185)	B cell_MCPCOUNTER	0.109719	0.142592	-0.0783734	0.295666	-0.352546	1.21177e-06
	ESCA (n=185)	B cell_QUANTISEQ	0.0833845	0.265766	-0.0255058	0.733956	-0.4048	1.73787e-08
	ESCA (n=185)	B cell_TIMER	-0.0382678	0.610033	-0.121259	0.104908	-0.275508	0.000181634
	ESCA (n=185)	B cell_XCELL	0.0679086	0.365048	0.0360995	0.63044	-0.211653	0.00434151
	ESCA (n=185)	Class-switched memory B cell_XCELL	0.0634167	0.397693	-0.0210495	0.779116	-0.0591214	0.430485
	GBM (n=153)	B cell memory_CIBERSORT	-0.0517688	0.547981	0.0181919	0.83289	0.140273	0.102068
	GBM (n=153)	B cell memory_CIBERSORT-ABS	-0.0205526	0.811584	0.0334548	0.697943	0.15007	0.0800562
	GBM (n=153)	B cell memory_XCELL	-0.020855	0.808865	0.149817	0.0805725	-0.167578	0.0503071
	GBM (n=153)	B cell naive_CIBERSORT	0.0542264	0.529119	-0.0469214	0.586119	-0.0737893	0.39148
	GBM (n=153)	B cell naive_CIBERSORT-ABS	0.0908165	0.291232	-0.0271023	0.753236	-0.0446376	0.604499
	GBM (n=153)	B cell naive_XCELL	0.0888062	0.302088	-0.0835583	0.331667	-0.0464829	0.589628
	GBM (n=153)	B cell plasma_CIBERSORT	0.0428663	0.618929	-0.0887338	0.302483	-0.0853209	0.321532
	GBM (n=153)	B cell plasma_CIBERSORT-ABS	0.116616	0.174755	-0.0341495	0.691985	-0.0188242	0.827171
	GBM (n=153)	B cell plasma_XCELL	-0.158089	0.0650302	-0.200496	0.0188163	-0.440255	7.31032e-08
	GBM (n=153)	B cell_EPIC	0.113164	0.187956	0.00587933	0.945638	0.0267991	0.755909
	GBM (n=153)	B cell_MCPCOUNTER	0.405863	8.63525e-07	-0.0602611	0.484232	0.0295796	0.731506
	GBM (n=153)	B cell_QUANTISEQ	0.252112	0.00295849	0.0173981	0.840082	0.193861	0.023215
	GBM (n=153)	B cell_TIMER	-0.0386446	0.653903	0.101258	0.23905	0.0662478	0.441804
	GBM (n=153)	B cell_XCELL	0.116479	0.175264	0.104688	0.223429	0.104674	0.223492
	GBM (n=153)	Class-switched memory B cell_XCELL	0.18383	0.0315303	0.0305555	0.723003	0.108523	0.206833
	HNSC (n=522)	B cell memory_CIBERSORT	-0.0818945	0.0695335	-0.234839	1.36719e-07	-0.1919	1.82227e-05
	HNSC (n=522)	B cell memory_CIBERSORT-ABS	-0.0816372	0.0704176	-0.207496	3.46081e-06	-0.185962	3.31595e-05
	HNSC (n=522)	B cell memory_XCELL	-0.147478	0.00103489	-0.183869	4.07711e-05	-0.156047	0.000513163
	HNSC (n=522)	B cell naive_CIBERSORT	-0.110845	0.0138941	0.0232458	0.60699	0.0475181	0.292838
	HNSC (n=522)	B cell naive_CIBERSORT-ABS	-0.10776	0.0167968	0.0361614	0.423525	0.0386466	0.39235
	HNSC (n=522)	B cell naive_XCELL	-0.0804312	0.0746838	-0.00906083	0.841112	0.035234	0.435519
	HNSC (n=522)	B cell plasma_CIBERSORT	-0.0386912	0.391804	-0.0868422	0.0542304	0.192204	1.76648e-05
	HNSC (n=522)	B cell plasma_CIBERSORT-ABS	-0.0552237	0.221429	0.0134821	0.765475	0.165772	0.000221418
	HNSC (n=522)	B cell plasma_XCELL	-0.189813	2.25385e-05	-0.268698	1.39043e-09	-0.0787514	0.0809748
	HNSC (n=522)	B cell_EPIC	-0.177564	7.49332e-05	-0.108681	0.0158794	-0.0548496	0.224579
	HNSC (n=522)	B cell_MCPCOUNTER	-0.145814	0.00118099	0.00381445	0.932743	-0.0193792	0.66807
	HNSC (n=522)	B cell_QUANTISEQ	-0.214191	1.62957e-06	-0.0246616	0.585264	-0.17167	0.000129935
	HNSC (n=522)	B cell_TIMER	-0.0397889	0.3785	-0.174589	9.9153e-05	-0.00248501	0.956154
	HNSC (n=522)	B cell_XCELL	-0.270454	1.07611e-09	-0.1836	4.18618e-05	-0.135105	0.002674
	HNSC (n=522)	Class-switched memory B cell_XCELL	-0.215271	1.43985e-06	-0.154234	0.00059707	-0.128789	0.00421866
	HNSC-HPV- (n=422)	B cell memory_CIBERSORT	-0.033689	0.501672	-0.209312	2.44336e-05	-0.173621	0.000486495
	HNSC-HPV- (n=422)	B cell memory_CIBERSORT-ABS	-0.0295577	0.555571	-0.182449	0.000244073	-0.166668	0.000818819
	HNSC-HPV- (n=422)	B cell memory_XCELL	-0.0808524	0.106391	-0.142119	0.00440009	-0.104477	0.0367337
	HNSC-HPV- (n=422)	B cell naive_CIBERSORT	-0.0246258	0.623392	0.0650542	0.194154	0.110041	0.0277628
	HNSC-HPV- (n=422)	B cell naive_CIBERSORT-ABS	-0.0206691	0.680243	0.0792176	0.113677	0.105176	0.0354863
	HNSC-HPV- (n=422)	B cell naive_XCELL	-0.0571523	0.254119	0.00579176	0.90807	0.0533257	0.287359
	HNSC-HPV- (n=422)	B cell plasma_CIBERSORT	-0.068099	0.174053	-0.106476	0.0332609	0.192529	0.000106698
	HNSC-HPV- (n=422)	B cell plasma_CIBERSORT-ABS	-0.0552414	0.27037	0.0175802	0.72594	0.203469	4.13837e-05
	HNSC-HPV- (n=422)	B cell plasma_XCELL	-0.149239	0.00276956	-0.227025	4.5114e-06	0.0147793	0.768241
	HNSC-HPV- (n=422)	B cell_EPIC	-0.107981	0.0308357	-0.0209821	0.675674	0.0660806	0.187196
	HNSC-HPV- (n=422)	B cell_MCPCOUNTER	-0.0850395	0.0894048	0.093621	0.0613908	0.0978291	0.0505653
	HNSC-HPV- (n=422)	B cell_QUANTISEQ	-0.154338	0.00196367	0.0723871	0.148428	-0.0800432	0.10995
	HNSC-HPV- (n=422)	B cell_TIMER	-0.0409077	0.414538	-0.201154	5.07845e-05	-0.0104217	0.835394
	HNSC-HPV- (n=422)	B cell_XCELL	-0.206949	3.02916e-05	-0.104741	0.036258	-0.0399677	0.425352
	HNSC-HPV- (n=422)	Class-switched memory B cell_XCELL	-0.181544	0.000262361	-0.112774	0.0240942	-0.0269631	0.590803
	HNSC-HPV+ (n=98)	B cell memory_CIBERSORT	-0.228803	0.0310282	-0.273001	0.00964087	-0.195253	0.0667037
	HNSC-HPV+ (n=98)	B cell memory_CIBERSORT-ABS	-0.217314	0.0407884	-0.236932	0.0253814	-0.179266	0.0927769
	HNSC-HPV+ (n=98)	B cell memory_XCELL	-0.286515	0.00648716	-0.303708	0.00381164	-0.285552	0.00667712
	HNSC-HPV+ (n=98)	B cell naive_CIBERSORT	-0.330919	0.00153759	-0.132346	0.216329	-0.128146	0.231394
	HNSC-HPV+ (n=98)	B cell naive_CIBERSORT-ABS	-0.309254	0.00318902	-0.10448	0.32986	-0.142763	0.181997
	HNSC-HPV+ (n=98)	B cell naive_XCELL	-0.126205	0.238595	-0.0308075	0.774421	0.041632	0.698482
	HNSC-HPV+ (n=98)	B cell plasma_CIBERSORT	0.107227	0.317229	0.00298572	0.977846	0.197741	0.0632406
	HNSC-HPV+ (n=98)	B cell plasma_CIBERSORT-ABS	0.102224	0.340466	0.0513367	0.632808	0.136321	0.202726
	HNSC-HPV+ (n=98)	B cell plasma_XCELL	-0.172168	0.106671	-0.372432	0.000325567	-0.292062	0.00548315
	HNSC-HPV+ (n=98)	B cell_EPIC	-0.219192	0.039038	-0.31292	0.00282915	-0.322717	0.00203938
	HNSC-HPV+ (n=98)	B cell_MCPCOUNTER	-0.166193	0.119579	-0.223362	0.0353725	-0.24186	0.0224029
	HNSC-HPV+ (n=98)	B cell_QUANTISEQ	-0.192385	0.0708849	-0.230603	0.0296946	-0.340511	0.00109417
	HNSC-HPV+ (n=98)	B cell_TIMER	-0.100912	0.346733	-0.0528839	0.62258	0.0365675	0.733695
	HNSC-HPV+ (n=98)	B cell_XCELL	-0.308185	0.00330143	-0.352168	0.000713112	-0.297198	0.00467911
	HNSC-HPV+ (n=98)	Class-switched memory B cell_XCELL	-0.189018	0.076061	-0.230305	0.0299116	-0.337154	0.00123405
	KICH (n=66)	B cell memory_CIBERSORT	0.0672906	0.594316	0.317836	0.00987908	0.382094	0.00168447
	KICH (n=66)	B cell memory_CIBERSORT-ABS	0.0672906	0.594316	0.317836	0.00987908	0.382094	0.00168447
	KICH (n=66)	B cell memory_XCELL	0.0360709	0.775442	0.0618082	0.624762	-0.118997	0.345101
	KICH (n=66)	B cell naive_CIBERSORT	-0.0897494	0.477097	-0.198298	0.113312	-0.00981928	0.938121
	KICH (n=66)	B cell naive_CIBERSORT-ABS	0.125611	0.318756	0.0831197	0.510365	0.0204325	0.871658
	KICH (n=66)	B cell naive_XCELL	0.0899103	0.476304	0.140394	0.264652	0.178818	0.154093
	KICH (n=66)	B cell plasma_CIBERSORT	-0.226932	0.0690826	-0.2697	0.0298077	0.126134	0.316731
	KICH (n=66)	B cell plasma_CIBERSORT-ABS	-0.0586639	0.642514	-0.0255007	0.840201	0.271815	0.0284996
	KICH (n=66)	B cell plasma_XCELL	-0.130589	0.2998	-0.0555334	0.660389	-0.0468959	0.710671
	KICH (n=66)	B cell_EPIC	-0.138403	0.271556	0.1148	0.362503	-0.107738	0.392966
	KICH (n=66)	B cell_MCPCOUNTER	0.203917	0.103249	0.162108	0.196998	0.303311	0.014046
	KICH (n=66)	B cell_QUANTISEQ	-0.00109282	0.993107	0.0981575	0.43663	-0.122636	0.330445
	KICH (n=66)	B cell_TIMER	0.37391	0.00215361	0.450931	0.000163461	0.156161	0.214157
	KICH (n=66)	B cell_XCELL	0.252771	0.0422063	0.178488	0.154868	0.256722	0.038986
	KICH (n=66)	Class-switched memory B cell_XCELL	0.0671037	0.595343	0.1757	0.161522	0.140995	0.262591
	KIRC (n=533)	B cell memory_CIBERSORT	-0.0211549	0.650526	-0.0618103	0.185242	-0.123509	0.00793495
	KIRC (n=533)	B cell memory_CIBERSORT-ABS	-0.0205612	0.659708	-0.0537314	0.249583	-0.119977	0.00992734
	KIRC (n=533)	B cell memory_XCELL	-0.0172822	0.711319	-0.0140893	0.762878	-0.0358358	0.442733
	KIRC (n=533)	B cell naive_CIBERSORT	0.0997944	0.0321766	0.22288	1.34232e-06	0.130035	0.00516953
	KIRC (n=533)	B cell naive_CIBERSORT-ABS	0.126719	0.00644243	0.286991	3.43442e-10	0.183704	7.26612e-05
	KIRC (n=533)	B cell naive_XCELL	0.0573896	0.218743	0.0297294	0.524303	-0.0852437	0.0674564
	KIRC (n=533)	B cell plasma_CIBERSORT	-0.0811431	0.0817963	-0.0643186	0.168	0.0395183	0.397262
	KIRC (n=533)	B cell plasma_CIBERSORT-ABS	0.00672938	0.885425	0.140033	0.00258389	0.171749	0.00021126
	KIRC (n=533)	B cell plasma_XCELL	-0.103834	0.0257887	-0.36678	3.98241e-16	-0.205546	8.63219e-06
	KIRC (n=533)	B cell_EPIC	-0.0369339	0.428874	0.117741	0.0114076	0.0338786	0.468061
	KIRC (n=533)	B cell_MCPCOUNTER	0.0326861	0.483876	0.239306	1.99393e-07	0.0203719	0.662647
	KIRC (n=533)	B cell_QUANTISEQ	0.0902144	0.0529074	0.345684	2.19332e-14	0.14326	0.00204594
	KIRC (n=533)	B cell_TIMER	-0.173066	0.000188448	-0.300701	4.34e-11	-0.132555	0.0043591
	KIRC (n=533)	B cell_XCELL	-0.0156562	0.737428	-0.161758	0.000489106	-0.198545	1.75337e-05
	KIRC (n=533)	Class-switched memory B cell_XCELL	0.00552654	0.905799	-0.158116	0.00065649	-0.12	0.00991348
	KIRP (n=290)	B cell memory_CIBERSORT	0.0301096	0.630237	0.032993	0.597835	0.00983153	0.875123
	KIRP (n=290)	B cell memory_CIBERSORT-ABS	0.0534203	0.392828	0.0915717	0.14243	0.0521795	0.403928
	KIRP (n=290)	B cell memory_XCELL	0.0131157	0.833937	-0.0443392	0.478273	-0.0098432	0.874976
	KIRP (n=290)	B cell naive_CIBERSORT	0.0733991	0.240065	0.165863	0.00759107	-0.0672286	0.282006
	KIRP (n=290)	B cell naive_CIBERSORT-ABS	0.105642	0.0903852	0.217048	0.000445877	-0.0458581	0.463315
	KIRP (n=290)	B cell naive_XCELL	-0.00595995	0.924103	-0.0277683	0.657082	-0.0288362	0.644781
	KIRP (n=290)	B cell plasma_CIBERSORT	0.0628863	0.314322	0.0633074	0.311086	0.160304	0.00990691
	KIRP (n=290)	B cell plasma_CIBERSORT-ABS	0.173351	0.00523704	0.244997	6.98184e-05	0.223346	0.000299388
	KIRP (n=290)	B cell plasma_XCELL	-0.0858225	0.169331	-0.140034	0.0244833	-0.0970108	0.120107
	KIRP (n=290)	B cell_EPIC	0.0709582	0.256101	0.339372	2.25146e-08	0.0499694	0.424157
	KIRP (n=290)	B cell_MCPCOUNTER	0.132632	0.0332167	0.376183	4.26749e-10	0.168046	0.00682262
	KIRP (n=290)	B cell_QUANTISEQ	0.196829	0.00148638	0.415179	3.58268e-12	0.196212	0.00153932
	KIRP (n=290)	B cell_TIMER	0.147759	0.0175542	0.256033	3.15317e-05	0.0171523	0.78394
	KIRP (n=290)	B cell_XCELL	-0.0145855	0.815643	-0.0492356	0.431002	0.00640336	0.918475
	KIRP (n=290)	Class-switched memory B cell_XCELL	0.0132143	0.832706	0.176316	0.00450296	0.229801	0.000196729
	LGG (n=516)	B cell memory_CIBERSORT	-0.134819	0.00314346	0.000544944	0.990519	0.0165288	0.71851
	LGG (n=516)	B cell memory_CIBERSORT-ABS	-0.135121	0.00307616	0.0113916	0.803814	0.031064	0.49806
	LGG (n=516)	B cell memory_XCELL	-0.0392256	0.392174	0.0310609	0.498104	0.0756342	0.0986073
	LGG (n=516)	B cell naive_CIBERSORT	0.195165	1.73004e-05	-0.10879	0.0173435	-0.00735637	0.872554
	LGG (n=516)	B cell naive_CIBERSORT-ABS	0.152473	0.000824614	-0.0436225	0.341257	0.0655603	0.152389
	LGG (n=516)	B cell naive_XCELL	-0.0397506	0.385863	-0.0157262	0.73164	0.0588325	0.199137
	LGG (n=516)	B cell plasma_CIBERSORT	0.455511	7.31357e-26	-0.277363	6.84562e-10	-0.0807565	0.0777564
	LGG (n=516)	B cell plasma_CIBERSORT-ABS	0.449626	3.64795e-25	-0.201854	8.68855e-06	0.000192635	0.996648
	LGG (n=516)	B cell plasma_XCELL	0.15066	0.000952622	-0.0974141	0.0332315	0.0622422	0.174283
	LGG (n=516)	B cell_EPIC	0.403009	4.3024e-20	-0.266166	3.4011e-09	-0.0947863	0.0383052
	LGG (n=516)	B cell_MCPCOUNTER	0.0908792	0.0470534	-0.21116	3.20597e-06	0.031623	0.490356
	LGG (n=516)	B cell_QUANTISEQ	0.321958	5.45035e-13	-0.173934	0.000132392	0.0771919	0.0918421
	LGG (n=516)	B cell_TIMER	0.0825826	0.0712507	0.0818405	0.0738386	-0.0711896	0.120106
	LGG (n=516)	B cell_XCELL	-0.194591	1.83338e-05	0.181095	6.83616e-05	0.0162963	0.722305
	LGG (n=516)	Class-switched memory B cell_XCELL	0.0352588	0.441839	0.145441	0.00143038	-0.0429187	0.349111
	LIHC (n=371)	B cell memory_CIBERSORT	0.136857	0.0109351	0.103797	0.0540857	0.0881731	0.102052
	LIHC (n=371)	B cell memory_CIBERSORT-ABS	0.147248	0.00614309	0.118564	0.0276652	0.100507	0.0622118
	LIHC (n=371)	B cell memory_XCELL	-0.0168424	0.755253	-0.0529824	0.326483	-0.034039	0.528607
	LIHC (n=371)	B cell naive_CIBERSORT	-0.0117974	0.827164	-0.00874673	0.871403	0.00720077	0.893984
	LIHC (n=371)	B cell naive_CIBERSORT-ABS	0.106642	0.0477875	0.145837	0.00665765	0.140027	0.0092065
	LIHC (n=371)	B cell naive_XCELL	-0.0232493	0.666957	-0.0424448	0.431943	-0.0684438	0.204741
	LIHC (n=371)	B cell plasma_CIBERSORT	-0.09651	0.0734107	-0.0667199	0.216404	-0.0058057	0.914435
	LIHC (n=371)	B cell plasma_CIBERSORT-ABS	-0.0541955	0.315513	0.00976088	0.856645	0.0636298	0.238487
	LIHC (n=371)	B cell plasma_XCELL	-0.24305	4.954e-06	-0.152755	0.00445915	0.0059007	0.913041
	LIHC (n=371)	B cell_EPIC	-0.0442728	0.41236	0.0143721	0.790243	0.0651642	0.227332
	LIHC (n=371)	B cell_MCPCOUNTER	0.285324	6.93138e-08	0.288444	4.9101e-08	0.176647	0.000983817
	LIHC (n=371)	B cell_QUANTISEQ	0.218589	4.22173e-05	0.304937	7.39633e-09	0.303678	8.58239e-09
	LIHC (n=371)	B cell_TIMER	0.195796	0.000253177	0.236541	8.96298e-06	0.176493	0.000994086
	LIHC (n=371)	B cell_XCELL	-0.0984409	0.0678111	-0.0994304	0.06508	-0.00421399	0.937838
	LIHC (n=371)	Class-switched memory B cell_XCELL	-0.130877	0.0149913	-0.0531579	0.324881	0.0167929	0.755949
	LUAD (n=515)	B cell memory_CIBERSORT	0.136479	0.00239055	0.015033	0.739166	0.163	0.00027869
	LUAD (n=515)	B cell memory_CIBERSORT-ABS	0.16007	0.000359529	0.0762432	0.0908296	0.167004	0.000195424
	LUAD (n=515)	B cell memory_XCELL	0.125786	0.00515917	-0.053264	0.237806	-0.153561	0.000623297
	LUAD (n=515)	B cell naive_CIBERSORT	-0.0359058	0.426339	0.0347117	0.441894	-0.0263004	0.560175
	LUAD (n=515)	B cell naive_CIBERSORT-ABS	0.00874174	0.846482	0.0976084	0.0302399	0.00878878	0.845666
	LUAD (n=515)	B cell naive_XCELL	-0.0194926	0.665924	-0.0215586	0.632993	-0.053457	0.236108
	LUAD (n=515)	B cell plasma_CIBERSORT	0.127015	0.00473583	-0.0560267	0.214306	-0.201303	6.65311e-06
	LUAD (n=515)	B cell plasma_CIBERSORT-ABS	0.22474	4.60649e-07	0.117689	0.00890771	-0.114313	0.011084
	LUAD (n=515)	B cell plasma_XCELL	0.125781	0.0051607	-0.128183	0.00436275	-0.240379	6.54784e-08
	LUAD (n=515)	B cell_EPIC	0.224477	4.75485e-07	0.12165	0.00684583	-0.0477033	0.290466
	LUAD (n=515)	B cell_MCPCOUNTER	0.233957	1.48342e-07	0.160021	0.000361033	0.00170187	0.969933
	LUAD (n=515)	B cell_QUANTISEQ	0.116542	0.00959972	0.170375	0.000144014	0.00508976	0.910249
	LUAD (n=515)	B cell_TIMER	0.0519608	0.249499	-0.0814754	0.0706903	0.0859052	0.0566389
	LUAD (n=515)	B cell_XCELL	0.117452	0.00904699	0.0177478	0.694249	-0.0451073	0.317547
	LUAD (n=515)	Class-switched memory B cell_XCELL	0.0621431	0.168318	-0.0103933	0.817944	0.173635	0.000106618
	LUSC (n=501)	B cell memory_CIBERSORT	0.170623	0.000180995	0.0122574	0.78946	-0.0448117	0.328755
	LUSC (n=501)	B cell memory_CIBERSORT-ABS	0.187072	3.93349e-05	0.0414791	0.366032	-0.0564226	0.218684
	LUSC (n=501)	B cell memory_XCELL	0.0937045	0.0407888	-0.0632697	0.167713	-0.256157	1.38825e-08
	LUSC (n=501)	B cell naive_CIBERSORT	0.0541363	0.237953	-0.0475372	0.30016	0.0415783	0.364886
	LUSC (n=501)	B cell naive_CIBERSORT-ABS	0.116024	0.011215	0.0243776	0.595351	0.00786216	0.864016
	LUSC (n=501)	B cell naive_XCELL	0.0779522	0.0890138	-0.116829	0.0106604	-0.0233709	0.610642
	LUSC (n=501)	B cell plasma_CIBERSORT	-0.0436939	0.340975	-0.0734572	0.109093	0.0220633	0.630755
	LUSC (n=501)	B cell plasma_CIBERSORT-ABS	0.0917882	0.045107	0.0857069	0.0614286	-0.0691065	0.131772
	LUSC (n=501)	B cell plasma_XCELL	0.0467466	0.308279	-0.0603696	0.188096	-0.277872	6.61964e-10
	LUSC (n=501)	B cell_EPIC	0.174619	0.000126482	0.00342318	0.940559	-0.161198	0.000408523
	LUSC (n=501)	B cell_MCPCOUNTER	0.212116	2.95655e-06	0.0668252	0.145038	-0.172944	0.000147116
	LUSC (n=501)	B cell_QUANTISEQ	0.202888	7.96753e-06	0.0488857	0.286642	-0.213278	2.60121e-06
	LUSC (n=501)	B cell_TIMER	0.0121737	0.790863	-0.0951568	0.0377537	-0.211775	3.06934e-06
	LUSC (n=501)	B cell_XCELL	0.090348	0.0485997	-0.0991445	0.0303874	-0.250691	2.862e-08
	LUSC (n=501)	Class-switched memory B cell_XCELL	0.0915521	0.0456646	-0.0434825	0.343318	-0.12258	0.00735596
	MESO (n=87)	B cell memory_CIBERSORT	0.0927904	0.39831	-0.123916	0.258521	-0.131329	0.230892
	MESO (n=87)	B cell memory_CIBERSORT-ABS	0.0800641	0.466371	-0.068167	0.535334	-0.0825149	0.452793
	MESO (n=87)	B cell memory_XCELL	0.10298	0.348313	-0.11831	0.280853	-0.151967	0.165015
	MESO (n=87)	B cell naive_CIBERSORT	0.164089	0.133455	0.265703	0.0139816	0.0367673	0.738325
	MESO (n=87)	B cell naive_CIBERSORT-ABS	0.16189	0.13881	0.285335	0.00812153	0.0527891	0.631355
	MESO (n=87)	B cell naive_XCELL	0.150834	0.168227	-0.0699856	0.524475	-0.0953121	0.385558
	MESO (n=87)	B cell plasma_CIBERSORT	0.183539	0.0926835	-0.190193	0.0812495	-0.0994443	0.365199
	MESO (n=87)	B cell plasma_CIBERSORT-ABS	0.142799	0.192322	-0.148256	0.175701	-0.0669939	0.542397
	MESO (n=87)	B cell plasma_XCELL	0.122746	0.263078	-0.27277	0.011548	-0.196984	0.0707681
	MESO (n=87)	B cell_EPIC	0.135562	0.216073	0.0241469	0.82637	-0.124114	0.257755
	MESO (n=87)	B cell_MCPCOUNTER	0.0410165	0.709363	0.0836657	0.446493	-0.042114	0.701947
	MESO (n=87)	B cell_QUANTISEQ	0.197218	0.0704277	-0.0469019	0.669928	-0.263418	0.014858
	MESO (n=87)	B cell_TIMER	-0.133799	0.222163	0.135213	0.217269	0.220709	0.0423752
	MESO (n=87)	B cell_XCELL	0.0641894	0.559464	-0.158052	0.148545	-0.275067	0.0108408
	MESO (n=87)	Class-switched memory B cell_XCELL	0.018037	0.869854	-0.022091	0.840951	-0.15403	0.159287
	OV (n=303)	B cell memory_CIBERSORT	-0.126887	0.0454722	-0.151962	0.016404	-0.0880073	0.166226
	OV (n=303)	B cell memory_CIBERSORT-ABS	-0.122143	0.0542418	-0.154383	0.0147482	-0.0802347	0.20704
	OV (n=303)	B cell memory_XCELL	-0.00493897	0.938191	-0.133719	0.0349516	0.00826487	0.896754
	OV (n=303)	B cell naive_CIBERSORT	0.158822	0.01209	0.0421559	0.507872	0.0955927	0.132508
	OV (n=303)	B cell naive_CIBERSORT-ABS	0.210486	0.000831099	0.10139	0.110497	0.105163	0.097786
	OV (n=303)	B cell naive_XCELL	0.00919251	0.885241	-0.000808965	0.989866	-0.0821939	0.196128
	OV (n=303)	B cell plasma_CIBERSORT	-0.0117822	0.853236	-0.0717287	0.259481	0.0635042	0.318258
	OV (n=303)	B cell plasma_CIBERSORT-ABS	0.0880613	0.165966	0.0169807	0.78976	0.0697588	0.272828
	OV (n=303)	B cell plasma_XCELL	-0.076314	0.230176	0.0298835	0.638865	-0.0382284	0.548228
	OV (n=303)	B cell_EPIC	0.033106	0.603121	-0.159368	0.0117939	0.00620066	0.922446
	OV (n=303)	B cell_MCPCOUNTER	0.0230474	0.717427	-0.118751	0.0613377	0.194854	0.00200874
	OV (n=303)	B cell_QUANTISEQ	0.131242	0.038499	0.18344	0.00367539	0.0919121	0.148146
	OV (n=303)	B cell_TIMER	-0.287452	4.01165e-06	-0.305104	9.21269e-07	-0.200868	0.0014414
	OV (n=303)	B cell_XCELL	-0.0150559	0.813126	-0.119318	0.0601017	-0.0770222	0.225867
	OV (n=303)	Class-switched memory B cell_XCELL	-0.177959	0.00485446	-0.205168	0.00113026	-0.132402	0.0368021
	PAAD (n=179)	B cell memory_CIBERSORT	-0.00941157	0.902763	-0.0196484	0.798664	0.127104	0.097594
	PAAD (n=179)	B cell memory_CIBERSORT-ABS	0.0390748	0.611863	0.035755	0.64245	0.119236	0.120345
	PAAD (n=179)	B cell memory_XCELL	0.291434	0.000110033	0.202693	0.00784248	-0.152999	0.045735
	PAAD (n=179)	B cell naive_CIBERSORT	0.368888	6.88162e-07	0.332934	8.61345e-06	-0.274681	0.000277167
	PAAD (n=179)	B cell naive_CIBERSORT-ABS	0.430103	4.33069e-09	0.401321	5.33148e-08	-0.231977	0.00226567
	PAAD (n=179)	B cell naive_XCELL	0.305549	4.82632e-05	0.354286	1.99399e-06	-0.163705	0.0323976
	PAAD (n=179)	B cell plasma_CIBERSORT	-0.0634909	0.409375	0.00479341	0.950386	-0.104594	0.173371
	PAAD (n=179)	B cell plasma_CIBERSORT-ABS	0.13378	0.0810861	0.225167	0.00306684	-0.0170425	0.824905
	PAAD (n=179)	B cell plasma_XCELL	-0.0544913	0.479028	-0.146796	0.0553746	-0.262214	0.000531089
	PAAD (n=179)	B cell_EPIC	0.367287	7.75292e-07	0.229625	0.00251786	-0.249524	0.000997469
	PAAD (n=179)	B cell_MCPCOUNTER	0.449229	7.13655e-10	0.400046	5.92616e-08	-0.143147	0.0617917
	PAAD (n=179)	B cell_QUANTISEQ	0.347841	3.13667e-06	0.27935	0.000215498	0.0447182	0.561396
	PAAD (n=179)	B cell_TIMER	0.0256803	0.738828	0.143625	0.0609177	0.102337	0.182887
	PAAD (n=179)	B cell_XCELL	0.319423	2.05841e-05	0.316999	2.39617e-05	-0.097038	0.206729
	PAAD (n=179)	Class-switched memory B cell_XCELL	0.125937	0.100735	0.121416	0.113666	-0.136711	0.0745877
	PCPG (n=181)	B cell memory_CIBERSORT	-0.0985948	0.204924	0.0315766	0.685407	-0.0391673	0.615284
	PCPG (n=181)	B cell memory_CIBERSORT-ABS	-0.101036	0.19388	0.0292521	0.707466	-0.0401238	0.606674
	PCPG (n=181)	B cell memory_XCELL	0.00459641	0.95299	-0.0226903	0.771007	-0.0189343	0.808107
	PCPG (n=181)	B cell naive_CIBERSORT	0.104186	0.180272	-0.0483114	0.535262	-0.0381252	0.624726
	PCPG (n=181)	B cell naive_CIBERSORT-ABS	0.153495	0.0476541	0.0631043	0.417843	0.00255971	0.97381
	PCPG (n=181)	B cell naive_XCELL	0.049851	0.522318	0.00992253	0.898729	0.100028	0.198383
	PCPG (n=181)	B cell plasma_CIBERSORT	-0.159096	0.0400115	-0.154423	0.0463098	-0.0105489	0.892374
	PCPG (n=181)	B cell plasma_CIBERSORT-ABS	-0.0384678	0.621616	0.101832	0.190369	0.0626604	0.421132
	PCPG (n=181)	B cell plasma_XCELL	-0.0454009	0.560161	-0.158694	0.0405239	-0.0607834	0.435205
	PCPG (n=181)	B cell_EPIC	-0.0179225	0.818179	0.0426044	0.584597	0.145209	0.0611567
	PCPG (n=181)	B cell_MCPCOUNTER	0.0519378	0.505032	0.1706	0.0275056	0.044221	0.570411
	PCPG (n=181)	B cell_QUANTISEQ	-0.00280523	0.971299	0.149883	0.0531988	-0.238318	0.00192586
	PCPG (n=181)	B cell_TIMER	-0.178991	0.0206446	0.0999952	0.198533	-0.106576	0.17043
	PCPG (n=181)	B cell_XCELL	-0.0658338	0.39795	-0.0573947	0.46128	-0.0113491	0.884264
	PCPG (n=181)	Class-switched memory B cell_XCELL	-0.199356	0.00979788	-0.159768	0.0391677	0.0431619	0.579686
	PRAD (n=498)	B cell memory_CIBERSORT	0.0756339	0.123511	0.0513906	0.295698	-0.0531517	0.279435
	PRAD (n=498)	B cell memory_CIBERSORT-ABS	0.0848018	0.0840719	0.0634415	0.196577	-0.048088	0.327866
	PRAD (n=498)	B cell memory_XCELL	0.0585222	0.233633	0.0854538	0.0817074	-0.007783	0.874246
	PRAD (n=498)	B cell naive_CIBERSORT	0.00191571	0.968926	0.093779	0.0559813	0.107664	0.0281133
	PRAD (n=498)	B cell naive_CIBERSORT-ABS	0.113417	0.0206798	0.320227	2.2523e-11	0.277425	8.67997e-09
	PRAD (n=498)	B cell naive_XCELL	0.0989647	0.0436566	0.100956	0.0395744	0.0430031	0.38165
	PRAD (n=498)	B cell plasma_CIBERSORT	-0.0830522	0.0906905	-0.0884671	0.0714686	0.00603713	0.902294
	PRAD (n=498)	B cell plasma_CIBERSORT-ABS	0.0501686	0.307346	0.200587	3.77505e-05	0.281573	5.08501e-09
	PRAD (n=498)	B cell plasma_XCELL	-0.12756	0.00919946	-0.255697	1.23879e-07	-0.149124	0.0022925
	PRAD (n=498)	B cell_EPIC	0.162649	0.000869636	0.338713	1.26094e-12	0.228451	2.50293e-06
	PRAD (n=498)	B cell_MCPCOUNTER	0.0735521	0.134214	0.192703	7.63131e-05	0.12374	0.011539
	PRAD (n=498)	B cell_QUANTISEQ	0.120946	0.0135693	0.327076	7.9177e-12	0.292558	1.18195e-09
	PRAD (n=498)	B cell_TIMER	-0.0274199	0.577063	-0.0476991	0.331797	-0.0909435	0.0638608
	PRAD (n=498)	B cell_XCELL	0.0297406	0.545245	0.0553764	0.259773	0.103938	0.0340666
	PRAD (n=498)	Class-switched memory B cell_XCELL	-0.0367673	0.454518	-0.0884875	0.0714029	0.00438919	0.928881
	READ (n=166)	B cell memory_CIBERSORT	-0.0454534	0.670544	-0.235839	0.0252368	-0.0611208	0.567137
	READ (n=166)	B cell memory_CIBERSORT-ABS	-0.0352254	0.741696	-0.238044	0.0238647	-0.0591051	0.580013
	READ (n=166)	B cell memory_XCELL	-0.103108	0.333507	-0.249048	0.0179294	0.0185404	0.862301
	READ (n=166)	B cell naive_CIBERSORT	0.154836	0.145068	0.0881789	0.408545	0.0949538	0.373341
	READ (n=166)	B cell naive_CIBERSORT-ABS	0.24719	0.0188319	0.161314	0.12878	0.0132427	0.90141
	READ (n=166)	B cell naive_XCELL	-0.32459	0.00180081	-0.191498	0.0705932	0.179628	0.0902475
	READ (n=166)	B cell plasma_CIBERSORT	-0.171239	0.106582	-0.208058	0.0490894	0.234232	0.0262784
	READ (n=166)	B cell plasma_CIBERSORT-ABS	0.0380164	0.722033	-0.0582855	0.585286	0.16102	0.129487
	READ (n=166)	B cell plasma_XCELL	-0.124063	0.24401	-0.241259	0.0219785	-0.112961	0.289117
	READ (n=166)	B cell_EPIC	0.0324904	0.761126	-0.110335	0.300546	-0.0995313	0.350635
	READ (n=166)	B cell_MCPCOUNTER	0.193147	0.0681591	-0.04003	0.707958	-0.133929	0.208219
	READ (n=166)	B cell_QUANTISEQ	0.220327	0.0369145	0.213739	0.0430932	-0.170419	0.108293
	READ (n=166)	B cell_TIMER	0.0305647	0.774897	-0.0426767	0.689606	0.153534	0.148523
	READ (n=166)	B cell_XCELL	-0.155352	0.143718	-0.179984	0.0896012	-0.134469	0.206373
	READ (n=166)	Class-switched memory B cell_XCELL	-0.209457	0.0475523	-0.0833045	0.435034	0.0777578	0.466327
	SARC (n=260)	B cell memory_CIBERSORT	0.0972537	0.129787	-0.127204	0.0471603	-0.154272	0.0158704
	SARC (n=260)	B cell memory_CIBERSORT-ABS	0.107982	0.0923755	-0.128057	0.045687	-0.161488	0.0115313
	SARC (n=260)	B cell memory_XCELL	0.0799977	0.213064	-0.0263502	0.682128	-0.0978271	0.127529
	SARC (n=260)	B cell naive_CIBERSORT	-0.127016	0.04749	0.0125938	0.84483	0.114255	0.0748481
	SARC (n=260)	B cell naive_CIBERSORT-ABS	-0.0772768	0.229091	0.054522	0.396484	0.122992	0.0550327
	SARC (n=260)	B cell naive_XCELL	0.147478	0.0211965	0.0239863	0.709292	-0.101876	0.112443
	SARC (n=260)	B cell plasma_CIBERSORT	-0.0906007	0.158285	0.0394688	0.539483	0.136354	0.0332596
	SARC (n=260)	B cell plasma_CIBERSORT-ABS	-0.0275604	0.668376	0.0719382	0.262973	0.130133	0.042261
	SARC (n=260)	B cell plasma_XCELL	-0.062326	0.332292	-0.111603	0.0818975	-0.0903275	0.159549
	SARC (n=260)	B cell_EPIC	-0.106331	0.0974965	-0.215037	0.000721214	0.117023	0.0680238
	SARC (n=260)	B cell_MCPCOUNTER	0.188104	0.00318225	0.0339148	0.598057	-0.0326215	0.612097
	SARC (n=260)	B cell_QUANTISEQ	-0.0512127	0.425809	-0.0518884	0.419722	0.298271	2.0992e-06
	SARC (n=260)	B cell_TIMER	-0.00703503	0.912943	0.0287654	0.654792	0.085007	0.185692
	SARC (n=260)	B cell_XCELL	0.134684	0.0354997	-0.046282	0.471758	-0.146093	0.022455
	SARC (n=260)	Class-switched memory B cell_XCELL	0.103069	0.108273	-0.00955612	0.881942	-0.130064	0.0423712
	SKCM (n=471)	B cell memory_CIBERSORT	-0.0475284	0.310663	-0.079877	0.0880778	-0.100493	0.0317261
	SKCM (n=471)	B cell memory_CIBERSORT-ABS	-0.0400837	0.392613	-0.0758571	0.105333	-0.103954	0.0262685
	SKCM (n=471)	B cell memory_XCELL	-0.141892	0.00236265	-0.00127982	0.978233	-0.29377	1.50632e-10
	SKCM (n=471)	B cell naive_CIBERSORT	0.0471471	0.314565	0.0281078	0.548941	-0.154189	0.000943144
	SKCM (n=471)	B cell naive_CIBERSORT-ABS	0.047103	0.315018	0.0475523	0.31042	-0.14255	0.00225333
	SKCM (n=471)	B cell naive_XCELL	-0.233891	4.26717e-07	0.0211636	0.651818	-0.212589	4.54661e-06
	SKCM (n=471)	B cell plasma_CIBERSORT	0.0550379	0.240297	0.0421777	0.36834	-0.0182609	0.697027
	SKCM (n=471)	B cell plasma_CIBERSORT-ABS	0.0607966	0.19452	0.054572	0.244307	-0.0274507	0.558325
	SKCM (n=471)	B cell plasma_XCELL	-0.128219	0.00605396	-0.0680098	0.146618	-0.283125	7.16157e-10
	SKCM (n=471)	B cell_EPIC	-0.0595272	0.204018	0.0151713	0.746351	-0.276466	1.83774e-09
	SKCM (n=471)	B cell_MCPCOUNTER	-0.0861907	0.0656323	0.0468787	0.317331	-0.183123	8.2387e-05
	SKCM (n=471)	B cell_QUANTISEQ	-0.0383244	0.413734	0.00139264	0.976314	-0.127322	0.00642093
	SKCM (n=471)	B cell_TIMER	0.0420628	0.369647	-0.055903	0.232975	-0.115257	0.0136864
	SKCM (n=471)	B cell_XCELL	-0.240345	1.98926e-07	-0.0482812	0.303053	-0.344232	3.69487e-14
	SKCM (n=471)	Class-switched memory B cell_XCELL	-0.193055	3.25447e-05	-0.0851242	0.0690541	-0.272857	3.0305e-09
	SKCM-Metastasis (n=368)	B cell memory_CIBERSORT	-0.0695649	0.191618	-0.108111	0.0420658	-0.0523917	0.32564
	SKCM-Metastasis (n=368)	B cell memory_CIBERSORT-ABS	-0.0604644	0.256524	-0.102541	0.0539113	-0.0532555	0.317716
	SKCM-Metastasis (n=368)	B cell memory_XCELL	-0.171026	0.00123664	-0.032483	0.542417	-0.220093	2.94455e-05
	SKCM-Metastasis (n=368)	B cell naive_CIBERSORT	0.0511561	0.337196	0.0154818	0.771605	-0.141763	0.00755541
	SKCM-Metastasis (n=368)	B cell naive_CIBERSORT-ABS	0.0460753	0.387426	0.0344663	0.518034	-0.118958	0.0252072
	SKCM-Metastasis (n=368)	B cell naive_XCELL	-0.262487	5.46294e-07	0.0176519	0.740668	-0.146702	0.00568533
	SKCM-Metastasis (n=368)	B cell plasma_CIBERSORT	0.0631409	0.236029	0.0661718	0.214246	-0.0269806	0.612903
	SKCM-Metastasis (n=368)	B cell plasma_CIBERSORT-ABS	0.057683	0.279092	0.0562805	0.290967	-0.0168551	0.751981
	SKCM-Metastasis (n=368)	B cell plasma_XCELL	-0.148721	0.00504917	-0.109649	0.039212	-0.181727	0.000590937
	SKCM-Metastasis (n=368)	B cell_EPIC	-0.107103	0.0440306	-0.00760156	0.88667	-0.217221	3.75833e-05
	SKCM-Metastasis (n=368)	B cell_MCPCOUNTER	-0.0845541	0.112265	-0.0143511	0.787873	-0.0762728	0.152122
	SKCM-Metastasis (n=368)	B cell_QUANTISEQ	-0.073105	0.169928	-0.042429	0.426129	-0.0970283	0.0682392
	SKCM-Metastasis (n=368)	B cell_TIMER	0.0364215	0.494562	-0.0380149	0.475862	-0.0708886	0.183282
	SKCM-Metastasis (n=368)	B cell_XCELL	-0.272063	2.00221e-07	-0.0922656	0.0830023	-0.231309	1.10051e-05
	SKCM-Metastasis (n=368)	Class-switched memory B cell_XCELL	-0.227127	1.59762e-05	-0.15117	0.00436377	-0.221383	2.63597e-05
	SKCM-Primary (n=103)	B cell memory_CIBERSORT	0.0153095	0.878617	-0.000239792	0.998092	-0.19459	0.0500173
	SKCM-Primary (n=103)	B cell memory_CIBERSORT-ABS	0.0185662	0.853061	0.0202596	0.83983	-0.16907	0.0893699
	SKCM-Primary (n=103)	B cell memory_XCELL	-0.0550437	0.582676	0.0737471	0.461345	-0.359453	0.000206959
	SKCM-Primary (n=103)	B cell naive_CIBERSORT	0.0248747	0.804007	0.0567371	0.571115	-0.049861	0.618713
	SKCM-Primary (n=103)	B cell naive_CIBERSORT-ABS	0.0346243	0.729732	0.0765396	0.444505	-0.0372736	0.709941
	SKCM-Primary (n=103)	B cell naive_XCELL	-0.160621	0.106811	0.000222273	0.998231	-0.239941	0.0151398
	SKCM-Primary (n=103)	B cell plasma_CIBERSORT	0.0174659	0.86168	-0.0728798	0.466646	0.14851	0.136313
	SKCM-Primary (n=103)	B cell plasma_CIBERSORT-ABS	0.0191605	0.848413	-0.0211417	0.832956	0.153085	0.124514
	SKCM-Primary (n=103)	B cell plasma_XCELL	-0.119448	0.23178	0.0401251	0.688854	-0.426169	7.97208e-06
	SKCM-Primary (n=103)	B cell_EPIC	0.103697	0.299651	0.0902276	0.367129	-0.180296	0.0697787
	SKCM-Primary (n=103)	B cell_MCPCOUNTER	-0.144893	0.146225	0.270288	0.00600576	-0.225459	0.0227039
	SKCM-Primary (n=103)	B cell_QUANTISEQ	0.0710062	0.47821	0.152499	0.12598	0.0628626	0.530215
	SKCM-Primary (n=103)	B cell_TIMER	0.0612659	0.540733	-0.147917	0.1379	-0.201541	0.042227
	SKCM-Primary (n=103)	B cell_XCELL	-0.243184	0.0137832	0.0793513	0.427904	-0.486199	2.21213e-07
	SKCM-Primary (n=103)	Class-switched memory B cell_XCELL	-0.141283	0.156654	0.123262	0.217106	-0.244991	0.0130745
	STAD (n=415)	B cell memory_CIBERSORT	0.0872571	0.0898217	0.00108672	0.983177	0.0334303	0.516436
	STAD (n=415)	B cell memory_CIBERSORT-ABS	0.103444	0.044158	0.0317469	0.537789	0.0393385	0.445103
	STAD (n=415)	B cell memory_XCELL	0.00590581	0.908766	-0.0412594	0.423177	0.110334	0.031759
	STAD (n=415)	B cell naive_CIBERSORT	0.0576532	0.262879	0.0311378	0.545623	-0.00986252	0.848233
	STAD (n=415)	B cell naive_CIBERSORT-ABS	0.198867	9.70946e-05	0.167352	0.00107424	0.0117412	0.819779
	STAD (n=415)	B cell naive_XCELL	-0.0724196	0.159412	0.0566071	0.271653	0.0932074	0.0699078
	STAD (n=415)	B cell plasma_CIBERSORT	-0.0223837	0.664013	-0.0196323	0.703223	0.0167483	0.745181
	STAD (n=415)	B cell plasma_CIBERSORT-ABS	0.0810455	0.115218	0.0821739	0.110227	0.0299586	0.560947
	STAD (n=415)	B cell plasma_XCELL	-0.137512	0.00734089	-0.129149	0.0118525	0.0260351	0.613376
	STAD (n=415)	B cell_EPIC	0.158646	0.00194864	0.0813924	0.113665	0.0509039	0.322976
	STAD (n=415)	B cell_MCPCOUNTER	0.207769	4.58118e-05	0.173446	0.000695814	0.0584561	0.256279
	STAD (n=415)	B cell_QUANTISEQ	0.136938	0.00759223	0.0889441	0.0837613	0.0438087	0.395072
	STAD (n=415)	B cell_TIMER	0.0436571	0.396711	0.0528994	0.304345	0.0626927	0.223352
	STAD (n=415)	B cell_XCELL	-0.0219418	0.670252	0.00467081	0.927786	0.122929	0.0166494
	STAD (n=415)	Class-switched memory B cell_XCELL	-0.123062	0.0165314	-0.0126181	0.806575	0.124451	0.0153412
	TGCT (n=150)	B cell memory_CIBERSORT	-0.0619864	0.45576	-0.0727785	0.381018	-0.187067	0.0232825
	TGCT (n=150)	B cell memory_CIBERSORT-ABS	-0.0613846	0.460155	-0.0686688	0.408558	-0.184464	0.0253095
	TGCT (n=150)	B cell memory_XCELL	-0.0852233	0.304738	-0.214831	0.00897434	-0.300676	0.000215277
	TGCT (n=150)	B cell naive_CIBERSORT	-0.0411687	0.620535	-0.188816	0.0219995	0.067306	0.417943
	TGCT (n=150)	B cell naive_CIBERSORT-ABS	-0.106156	0.200647	-0.0932051	0.261501	-0.0319243	0.701086
	TGCT (n=150)	B cell naive_XCELL	-0.180574	0.02862	-0.336926	3.00868e-05	-0.304335	0.000178494
	TGCT (n=150)	B cell plasma_CIBERSORT	-0.0264577	0.75041	-0.0287134	0.729921	0.0430089	0.604987
	TGCT (n=150)	B cell plasma_CIBERSORT-ABS	-0.0376632	0.650617	0.0741557	0.372048	0.0279899	0.736473
	TGCT (n=150)	B cell plasma_XCELL	0.00401979	0.96146	-0.193913	0.0186036	-0.129739	0.117301
	TGCT (n=150)	B cell_EPIC	-0.331008	4.22082e-05	-0.160796	0.0517045	-0.345205	1.85188e-05
	TGCT (n=150)	B cell_MCPCOUNTER	-0.232498	0.00460034	-0.0292661	0.724929	-0.334174	3.52467e-05
	TGCT (n=150)	B cell_QUANTISEQ	-0.362353	6.48188e-06	-0.181238	0.0280305	-0.343091	2.0989e-05
	TGCT (n=150)	B cell_TIMER	-0.155109	0.0606673	-0.110201	0.183928	-0.131736	0.111717
	TGCT (n=150)	B cell_XCELL	-0.277436	0.000668816	-0.341533	2.3005e-05	-0.410696	2.38235e-07
	TGCT (n=150)	Class-switched memory B cell_XCELL	-0.284742	0.000473204	-0.407809	2.94589e-07	-0.322341	6.84477e-05
	THCA (n=509)	B cell memory_CIBERSORT	0.260293	5.34025e-09	0.223586	6.04369e-07	-0.108857	0.0161407
	THCA (n=509)	B cell memory_CIBERSORT-ABS	0.290748	5.8172e-11	0.261333	4.61818e-09	-0.104054	0.0215062
	THCA (n=509)	B cell memory_XCELL	0.131772	0.00354327	0.169313	0.000171402	-0.198325	1.01558e-05
	THCA (n=509)	B cell naive_CIBERSORT	0.0428451	0.344922	0.0160262	0.72398	0.0682295	0.132291
	THCA (n=509)	B cell naive_CIBERSORT-ABS	0.117625	0.0093011	0.133699	0.00308404	0.044759	0.323781
	THCA (n=509)	B cell naive_XCELL	0.0922157	0.0417276	0.134731	0.002861	-0.0225977	0.618496
	THCA (n=509)	B cell plasma_CIBERSORT	-0.200389	8.16896e-06	-0.15782	0.000466354	0.0917013	0.0428858
	THCA (n=509)	B cell plasma_CIBERSORT-ABS	0.0515497	0.255703	0.186063	3.53572e-05	0.017688	0.696707
	THCA (n=509)	B cell plasma_XCELL	-0.188719	2.71651e-05	-0.239365	8.68967e-08	0.0268764	0.553647
	THCA (n=509)	B cell_EPIC	0.124711	0.00580371	0.21163	2.39831e-06	0.0701981	0.121463
	THCA (n=509)	B cell_MCPCOUNTER	0.177396	8.14674e-05	0.267644	1.88718e-09	0.0152833	0.736288
	THCA (n=509)	B cell_QUANTISEQ	0.217935	1.17067e-06	0.286691	1.09719e-10	-0.0248909	0.583326
	THCA (n=509)	B cell_TIMER	-0.213047	2.04515e-06	-0.185338	3.79712e-05	0.0404976	0.372022
	THCA (n=509)	B cell_XCELL	0.195693	1.3362e-05	0.174722	0.000104581	-0.202607	6.4485e-06
	THCA (n=509)	Class-switched memory B cell_XCELL	0.295304	2.81853e-11	0.329297	8.33221e-14	-0.303981	6.8403e-12
	THYM (n=120)	B cell memory_CIBERSORT	-0.0302231	0.748483	-0.00316755	0.973198	-0.104637	0.265748
	THYM (n=120)	B cell memory_CIBERSORT-ABS	0.00632364	0.946523	0.135059	0.150116	0.0474349	0.614677
	THYM (n=120)	B cell memory_XCELL	0.27998	0.00244147	0.226431	0.0149592	-0.344706	0.000161635
	THYM (n=120)	B cell naive_CIBERSORT	0.342265	0.000181099	0.278216	0.00260714	0.116725	0.214122
	THYM (n=120)	B cell naive_CIBERSORT-ABS	0.342531	0.000178879	0.283787	0.00211582	0.118812	0.205983
	THYM (n=120)	B cell naive_XCELL	0.142405	0.128967	0.246693	0.00786545	-0.0167058	0.859348
	THYM (n=120)	B cell plasma_CIBERSORT	0.0543388	0.564088	0.0730683	0.437721	0.178366	0.056496
	THYM (n=120)	B cell plasma_CIBERSORT-ABS	0.082632	0.37997	0.120595	0.199211	0.212191	0.0228085
	THYM (n=120)	B cell plasma_XCELL	0.156699	0.0944451	0.0483601	0.607784	0.0372022	0.693044
	THYM (n=120)	B cell_EPIC	0.200102	0.032021	0.358407	8.3898e-05	-0.031957	0.734577
	THYM (n=120)	B cell_MCPCOUNTER	-0.172595	0.0651075	0.0823227	0.381762	-0.275319	0.00290145
	THYM (n=120)	B cell_QUANTISEQ	0.350412	0.000123455	0.329842	0.000318456	0.14514	0.121705
	THYM (n=120)	B cell_TIMER	-0.267605	0.00383633	-0.133312	0.155509	-0.184022	0.0489868
	THYM (n=120)	B cell_XCELL	-0.0231457	0.806045	0.0991675	0.291683	-0.504987	8.65348e-09
	THYM (n=120)	Class-switched memory B cell_XCELL	0.196306	0.0354961	0.319227	0.000506345	0.118473	0.20729
	UCEC (n=545)	B cell memory_CIBERSORT	-0.147038	0.171606	-0.256018	0.016058	-0.238881	0.0249992
	UCEC (n=545)	B cell memory_CIBERSORT-ABS	-0.145662	0.175696	-0.24997	0.0188332	-0.237275	0.0260206
	UCEC (n=545)	B cell memory_XCELL	-0.0535123	0.620482	-0.277846	0.00876783	-0.17131	0.110516
	UCEC (n=545)	B cell naive_CIBERSORT	0.10094	0.349398	0.20386	0.0567678	0.18159	0.0904139
	UCEC (n=545)	B cell naive_CIBERSORT-ABS	0.139767	0.194022	0.249371	0.0191294	0.227989	0.0326497
	UCEC (n=545)	B cell naive_XCELL	-0.0565465	0.600774	-0.0925153	0.391278	0.0760001	0.481577
	UCEC (n=545)	B cell plasma_CIBERSORT	0.13413	0.212803	0.107293	0.319744	-0.00227697	0.983202
	UCEC (n=545)	B cell plasma_CIBERSORT-ABS	0.128609	0.232409	0.111002	0.303205	0.0243133	0.822095
	UCEC (n=545)	B cell plasma_XCELL	0.170905	0.111375	-0.140911	0.190362	-0.212886	0.0464388
	UCEC (n=545)	B cell_EPIC	0.0440586	0.683571	-0.0688571	0.523826	-0.0287751	0.790139
	UCEC (n=545)	B cell_MCPCOUNTER	0.0183834	0.86501	-0.0950482	0.378383	-0.108852	0.312722
	UCEC (n=545)	B cell_QUANTISEQ	0.1178	0.27436	0.131516	0.221934	0.0746368	0.489497
	UCEC (n=545)	B cell_TIMER	-0.0511093	0.636284	-0.137931	0.200003	0.036732	0.734034
	UCEC (n=545)	B cell_XCELL	-0.0825313	0.4446	-0.248083	0.0197791	-0.170166	0.112954
	UCEC (n=545)	Class-switched memory B cell_XCELL	-0.190791	0.0749811	-0.353255	0.000735518	-0.208813	0.0508893
	UCS (n=57)	B cell memory_CIBERSORT	0.0702979	0.616939	-0.208736	0.133623	0.0974479	0.487576
	UCS (n=57)	B cell memory_CIBERSORT-ABS	0.0696359	0.620268	-0.206555	0.137824	0.102835	0.463715
	UCS (n=57)	B cell memory_XCELL	-0.0660557	0.638398	-0.000165789	0.99906	0.00886496	0.949766
	UCS (n=57)	B cell naive_CIBERSORT	-0.183371	0.188743	0.244761	0.0773335	-0.134974	0.335239
	UCS (n=57)	B cell naive_CIBERSORT-ABS	-0.0916101	0.514142	0.296594	0.0310422	-0.0241491	0.86372
	UCS (n=57)	B cell naive_XCELL	0.01713	0.903102	-0.153604	0.272151	-0.210483	0.130329
	UCS (n=57)	B cell plasma_CIBERSORT	-0.272513	0.0483638	0.0939145	0.503569	-0.127063	0.36459
	UCS (n=57)	B cell plasma_CIBERSORT-ABS	-0.235465	0.0896415	0.164635	0.238779	-0.0649974	0.643799
	UCS (n=57)	B cell plasma_XCELL	0.00305532	0.982677	-0.204611	0.141652	-0.127124	0.364355
	UCS (n=57)	B cell_EPIC	0.0488323	0.728415	-0.123766	0.377266	-0.0910177	0.516877
	UCS (n=57)	B cell_MCPCOUNTER	0.038351	0.785128	-0.0947708	0.499668	0.0956989	0.495458
	UCS (n=57)	B cell_QUANTISEQ	-0.0794331	0.57181	-0.0641429	0.648172	-0.0717916	0.609458
	UCS (n=57)	B cell_TIMER	0.0784038	0.576818	-0.0967819	0.49057	0.0691195	0.622869
	UCS (n=57)	B cell_XCELL	-0.0372826	0.790977	-0.307901	0.0249034	-0.201543	0.14785
	UCS (n=57)	Class-switched memory B cell_XCELL	-0.247778	0.0736393	-0.189649	0.173791	0.246584	0.0750841
	UVM (n=80)	B cell memory_CIBERSORT	-0.0198704	0.86381	0.058934	0.610662	-0.0120558	0.917119
	UVM (n=80)	B cell memory_CIBERSORT-ABS	-0.0119604	0.917773	0.068914	0.551486	0.0174618	0.880187
	UVM (n=80)	B cell memory_XCELL	-0.0357408	0.757631	-0.0665595	0.565195	-0.0801749	0.488221
	UVM (n=80)	B cell naive_CIBERSORT	-0.148387	0.197767	-0.0839739	0.467778	-0.20768	0.0699257
	UVM (n=80)	B cell naive_CIBERSORT-ABS	-0.1063	0.357502	-0.0258328	0.823526	-0.105333	0.361919
	UVM (n=80)	B cell naive_XCELL	-0.0851454	0.461569	0.238147	0.0370094	0.0703839	0.543009
	UVM (n=80)	B cell plasma_CIBERSORT	-0.052939	0.647484	-0.146292	0.204245	0.0351751	0.761352
	UVM (n=80)	B cell plasma_CIBERSORT-ABS	0.109477	0.343232	0.0293928	0.799683	0.354251	0.00157297
	UVM (n=80)	B cell plasma_XCELL	0.0128034	0.912	0.023779	0.837356	0.359742	0.00131174
	UVM (n=80)	B cell_EPIC	-0.04911	0.671459	-0.344758	0.00213717	0.145231	0.207582
	UVM (n=80)	B cell_MCPCOUNTER	0.123568	0.284314	0.290897	0.0102694	-0.00432331	0.970233
	UVM (n=80)	B cell_QUANTISEQ	0.0528421	0.648086	0.040709	0.725196	0.576247	4.16195e-08
	UVM (n=80)	B cell_TIMER	-0.183662	0.109843	-0.0623718	0.589967	-0.185163	0.106919
	UVM (n=80)	B cell_XCELL	0.071774	0.535051	0.166749	0.147212	0.32119	0.00439657
	UVM (n=80)	Class-switched memory B cell_XCELL	-0.127012	0.271002	-0.0587865	0.611557	0.233618	0.0408698
Cancer associated fibroblast	ACC (n=79)	Cancer associated fibroblast_EPIC	0.452427571421956	5.85558e-05	0.273160539727229	0.0193737	0.156967826793007	0.184766
	ACC (n=79)	Cancer associated fibroblast_MCPCOUNTER	0.384377979434047	0.000786736	0.450956084992041	6.23131e-05	0.336817203164252	0.00357116
	ACC (n=79)	Cancer associated fibroblast_TIDE	0.34708737884814	0.0026258	0.526943959367298	1.67422e-06	0.303376440186276	0.00907772
	ACC (n=79)	Cancer associated fibroblast_XCELL	-0.123707808368644	0.297074	0.0675276049144064	0.570275	0.15289795281227	0.196558
	BLCA (n=408)	Cancer associated fibroblast_EPIC	0.457557256413506	1.92913e-20	0.268137034209394	1.76813e-07	-0.0756280260422247	0.147635
	BLCA (n=408)	Cancer associated fibroblast_MCPCOUNTER	0.502693900111881	5.81614e-25	0.310298467782686	1.17876e-09	-0.1656701441858	0.00142588
	BLCA (n=408)	Cancer associated fibroblast_TIDE	0.494839814519048	3.9831e-24	0.378409619883045	5.65791e-14	-0.150321205875002	0.00384886
	BLCA (n=408)	Cancer associated fibroblast_XCELL	0.314030235224597	7.26661e-10	0.0427866900279251	0.413144	-0.156719499031649	0.00257129
	BRCA (n=1100)	Cancer associated fibroblast_EPIC	0.265575513350865	1.65376e-17	0.535030169159104	1.07348e-74	0.107820353713881	0.000661669
	BRCA (n=1100)	Cancer associated fibroblast_MCPCOUNTER	0.303924616511937	1.09487e-22	0.526288797016419	6.60392e-72	0.144670061562654	4.66097e-06
	BRCA (n=1100)	Cancer associated fibroblast_TIDE	0.28695371923294	2.69541e-20	0.535411336726785	8.07809e-75	0.211974289063588	1.46291e-11
	BRCA (n=1100)	Cancer associated fibroblast_XCELL	0.358452380935245	1.66646e-31	0.249747640271686	1.33803e-15	0.0576396493465013	0.0692978
	BRCA-Basal (n=191)	Cancer associated fibroblast_EPIC	0.304360248576745	4.44298e-05	0.494438378750397	4.0899e-12	0.284417950013854	0.00014264
	BRCA-Basal (n=191)	Cancer associated fibroblast_MCPCOUNTER	0.321011274951146	1.56904e-05	0.477106642291789	2.81697e-11	0.297729773471302	6.61061e-05
	BRCA-Basal (n=191)	Cancer associated fibroblast_TIDE	0.283311446587534	0.000151798	0.555584201074912	1.76243e-15	0.339518494805657	4.58006e-06
	BRCA-Basal (n=191)	Cancer associated fibroblast_XCELL	0.294407374691317	8.03802e-05	0.141512216724293	0.062518	0.0261862703540147	0.731606
	BRCA-Her2 (n=82)	Cancer associated fibroblast_EPIC	0.179458191008864	0.131458	0.508525363309483	5.09957e-06	0.0433508862481276	0.717668
	BRCA-Her2 (n=82)	Cancer associated fibroblast_MCPCOUNTER	0.223833412490513	0.0587436	0.501212093118341	7.3096e-06	0.0802742651157578	0.502659
	BRCA-Her2 (n=82)	Cancer associated fibroblast_TIDE	0.237716060731875	0.0443563	0.535289229911879	1.26875e-06	0.118796812223108	0.320268
	BRCA-Her2 (n=82)	Cancer associated fibroblast_XCELL	0.497957444049481	8.55715e-06	-0.009217580042375	0.938746	-0.110557941806293	0.355208
	BRCA-LumA (n=568)	Cancer associated fibroblast_EPIC	0.298483698388478	4.23962e-12	0.596739101935576	3.46501e-51	0.0760188278366408	0.0842029
	BRCA-LumA (n=568)	Cancer associated fibroblast_MCPCOUNTER	0.337152762794169	3.29046e-15	0.568031914695066	1.66877e-45	0.0903023640423212	0.0401223
	BRCA-LumA (n=568)	Cancer associated fibroblast_TIDE	0.312655638808715	3.46384e-13	0.577535899049591	2.52998e-47	0.174910664824504	6.38014e-05
	BRCA-LumA (n=568)	Cancer associated fibroblast_XCELL	0.402380725593747	1.52846e-21	0.301281699409143	2.61349e-12	0.0133034248209755	0.762828
	BRCA-LumB (n=219)	Cancer associated fibroblast_EPIC	0.102639628380933	0.156578	0.573516386804974	3.48691e-18	0.116803925403456	0.106649
	BRCA-LumB (n=219)	Cancer associated fibroblast_MCPCOUNTER	0.109317129390391	0.131202	0.575321493897606	2.59074e-18	0.125271028939237	0.0833986
	BRCA-LumB (n=219)	Cancer associated fibroblast_TIDE	0.0583164873852948	0.421706	0.624616183821775	3.62587e-22	0.20267531901239	0.00481235
	BRCA-LumB (n=219)	Cancer associated fibroblast_XCELL	0.137361272667415	0.0574435	0.176809768511105	0.0141548	-0.0700780925818265	0.334105
	CESC (n=306)	Cancer associated fibroblast_EPIC	0.231671888053441	9.9657e-05	0.295540355373256	5.4753e-07	0.113932840373728	0.0582493
	CESC (n=306)	Cancer associated fibroblast_MCPCOUNTER	0.302420791629365	2.87938e-07	0.308656733776841	1.58503e-07	0.0843110590931814	0.161704
	CESC (n=306)	Cancer associated fibroblast_TIDE	0.365881404835728	3.36243e-10	0.41584213146017	5.2263e-13	0.221674825248974	0.000199937
	CESC (n=306)	Cancer associated fibroblast_XCELL	0.174904982869043	0.00349605	0.00760812461266119	0.899689	-0.205000661311876	0.000596956
	CHOL (n=36)	Cancer associated fibroblast_EPIC	0.156818183668647	0.368312	0.704121355797727	2.36061e-06	0.189895198723717	0.274563
	CHOL (n=36)	Cancer associated fibroblast_MCPCOUNTER	0.192778247944694	0.267206	0.636467223773856	3.95692e-05	0.110518131684932	0.527368
	CHOL (n=36)	Cancer associated fibroblast_TIDE	0.179096720023726	0.303281	0.696081629529541	3.43341e-06	0.278134561297074	0.105703
	CHOL (n=36)	Cancer associated fibroblast_XCELL	0.479599301159548	0.0035537	0.218968930993291	0.206304	0.179813600148558	0.301317
	COAD (n=458)	Cancer associated fibroblast_EPIC	0.439912558108072	1.92108e-14	0.373359247284341	1.59462e-10	-0.0101573178892022	0.866837
	COAD (n=458)	Cancer associated fibroblast_MCPCOUNTER	0.480005369763862	2.96397e-17	0.394507027527927	1.12342e-11	-0.0388412426288697	0.521252
	COAD (n=458)	Cancer associated fibroblast_TIDE	0.404741752764402	1.95429e-17	0.40997858691836	6.86745e-18	-0.111450406949029	0.0247207
	COAD (n=458)	Cancer associated fibroblast_XCELL	0.413577657778289	8.68818e-13	0.324320300603851	3.72934e-08	-0.185187697424209	0.00204431
	DLBC (n=48)	Cancer associated fibroblast_EPIC	0.361205823319241	0.0203264	0.335006373739326	0.0322702	0.1658140867852	0.300161
	DLBC (n=48)	Cancer associated fibroblast_MCPCOUNTER	0.464554714705129	0.00221433	0.310811176013281	0.047939	0.122738960852771	0.444566
	DLBC (n=48)	Cancer associated fibroblast_TIDE	0.493012526243516	0.00105678	0.315046062350138	0.0448233	-0.072377422479528	0.652927
	DLBC (n=48)	Cancer associated fibroblast_XCELL	0.30618867443285	0.0515372	-0.188721304650303	0.237329	-0.175181501041128	0.27329
	ESCA (n=185)	Cancer associated fibroblast_EPIC	0.32595905138301	7.99569e-06	0.597162670244509	8.92063e-19	0.0941009675168509	0.208938
	ESCA (n=185)	Cancer associated fibroblast_MCPCOUNTER	0.366544759861295	4.17706e-07	0.622490182130616	1.07417e-20	0.112798928560355	0.131649
	ESCA (n=185)	Cancer associated fibroblast_TIDE	0.401503000320301	2.32302e-08	0.677519169591495	1.5655e-25	0.303204034350358	3.51281e-05
	ESCA (n=185)	Cancer associated fibroblast_XCELL	0.339536640787071	3.1178e-06	0.301686897414115	3.86068e-05	-0.0548415579710261	0.464656
	GBM (n=153)	Cancer associated fibroblast_EPIC	0.444612476811591	5.24085e-08	0.299638345756606	0.000374925	0.446416093503734	4.56015e-08
	GBM (n=153)	Cancer associated fibroblast_MCPCOUNTER	0.38193533985756	4.11875e-06	0.39472566868635	1.81421e-06	0.236596380699416	0.00537676
	GBM (n=153)	Cancer associated fibroblast_TIDE	0.316739825832622	0.000162633	0.372710304639208	7.2852e-06	0.343033069218053	4.06892e-05
	GBM (n=153)	Cancer associated fibroblast_XCELL	0.0563990681338922	0.512721	0.116027347674945	0.176956	0.0263523702561025	0.759853
	HNSC (n=522)	Cancer associated fibroblast_EPIC	0.371816034568213	1.41163e-17	0.489171956625505	5.79687e-31	0.0808344828177925	0.0732344
	HNSC (n=522)	Cancer associated fibroblast_MCPCOUNTER	0.386428034088709	5.70895e-19	0.486098541767078	1.52868e-30	0.0198467044241311	0.660557
	HNSC (n=522)	Cancer associated fibroblast_TIDE	0.4285183220492	2.15478e-23	0.559149118614053	8.24362e-42	0.0944126919766838	0.0363022
	HNSC (n=522)	Cancer associated fibroblast_XCELL	0.111134205863234	0.013646	0.152137667017834	0.000709913	-0.165675380102467	0.000223331
	HNSC-HPV- (n=422)	Cancer associated fibroblast_EPIC	0.336601611646667	4.72055e-12	0.483656613099373	7.65303e-25	0.0213931961028758	0.66969
	HNSC-HPV- (n=422)	Cancer associated fibroblast_MCPCOUNTER	0.353954849356399	2.99947e-13	0.478872866996906	2.5466e-24	-0.0370862960585489	0.459507
	HNSC-HPV- (n=422)	Cancer associated fibroblast_TIDE	0.382310601006625	2.27491e-15	0.547098906468254	1.31802e-32	0.00580893051867319	0.907798
	HNSC-HPV- (n=422)	Cancer associated fibroblast_XCELL	0.145382405990961	0.00356778	0.185585785250839	0.000189532	-0.117947096804262	0.0182847
	HNSC-HPV+ (n=98)	Cancer associated fibroblast_EPIC	0.431281834217761	2.449e-05	0.484121926989099	1.53457e-06	0.203988385938173	0.0551832
	HNSC-HPV+ (n=98)	Cancer associated fibroblast_MCPCOUNTER	0.462096742437865	5.15052e-06	0.482637584502815	1.6695e-06	0.128106189575656	0.231539
	HNSC-HPV+ (n=98)	Cancer associated fibroblast_TIDE	0.485769266551309	1.3969e-06	0.568889644490467	6.01313e-09	0.222971062854362	0.0357036
	HNSC-HPV+ (n=98)	Cancer associated fibroblast_XCELL	0.0616302439132735	0.56614	0.0549338791940031	0.609137	-0.346785663138562	0.000870736
	KICH (n=66)	Cancer associated fibroblast_EPIC	0.346184071340139	0.00473126	0.543362353929748	2.91053e-06	0.110001190499053	0.383044
	KICH (n=66)	Cancer associated fibroblast_MCPCOUNTER	0.355529217092754	0.00365667	0.293933927239428	0.0174755	0.238853062824048	0.0553441
	KICH (n=66)	Cancer associated fibroblast_TIDE	0.250052218596132	0.0445472	0.522126171599589	8.1659e-06	0.186077221425537	0.137785
	KICH (n=66)	Cancer associated fibroblast_XCELL	0.105882754213285	0.401215	0.208515625862299	0.0955412	0.0895783156729684	0.477941
	KIRC (n=533)	Cancer associated fibroblast_EPIC	0.306042703118239	1.88112e-11	0.659550804297526	6.98508e-59	0.0206922934447049	0.657676
	KIRC (n=533)	Cancer associated fibroblast_MCPCOUNTER	0.359019086590253	1.80196e-15	0.655630606280015	5.65121e-58	0.0869401155802945	0.0621606
	KIRC (n=533)	Cancer associated fibroblast_TIDE	0.316865657517673	3.27927e-12	0.641136685201212	9.87298e-55	0.0948478633872045	0.0417974
	KIRC (n=533)	Cancer associated fibroblast_XCELL	0.129296036984338	0.00543178	0.274150262761337	2.15955e-09	-0.0885425702404972	0.0574776
	KIRP (n=290)	Cancer associated fibroblast_EPIC	0.34582375748363	1.16504e-08	0.605717905800123	3.17128e-27	0.0457163433089769	0.4647
	KIRP (n=290)	Cancer associated fibroblast_MCPCOUNTER	0.389937593598073	8.48739e-11	0.620714895447215	7.11093e-29	0.120466635308229	0.053282
	KIRP (n=290)	Cancer associated fibroblast_TIDE	0.323858542401022	1.0333e-07	0.622024036489885	5.05486e-29	0.255152771789192	3.36403e-05
	KIRP (n=290)	Cancer associated fibroblast_XCELL	0.298551531648238	1.03954e-06	0.482568406208433	1.86862e-16	-0.00341322113402434	0.95649
	LGG (n=516)	Cancer associated fibroblast_EPIC	0.0198641764938942	0.664869	0.133138280058535	0.00354321	0.0936793227942946	0.0406314
	LGG (n=516)	Cancer associated fibroblast_MCPCOUNTER	-0.0994988029047332	0.029625	0.149558149223076	0.00103908	0.220926421604722	1.07212e-06
	LGG (n=516)	Cancer associated fibroblast_TIDE	-0.128724300711838	0.00482195	0.303507431548513	1.21155e-11	0.0682530772067865	0.136208
	LGG (n=516)	Cancer associated fibroblast_XCELL	-0.331714724635422	9.68006e-14	0.254414897232626	1.69219e-08	0.164672123637028	0.000299714
	LIHC (n=371)	Cancer associated fibroblast_EPIC	0.5261187005532	5.92094e-26	0.589126646414596	1.29132e-33	0.34212864143473	6.58617e-11
	LIHC (n=371)	Cancer associated fibroblast_MCPCOUNTER	0.663148940649952	4.52971e-45	0.62954126451036	1.7424e-39	0.302014412174826	1.04346e-08
	LIHC (n=371)	Cancer associated fibroblast_TIDE	0.56836417149532	6.58483e-31	0.545136889938146	4.2552e-28	0.282311360574797	9.63117e-08
	LIHC (n=371)	Cancer associated fibroblast_XCELL	0.431538593557719	4.41635e-17	0.275768289869381	1.94156e-07	0.0610367346499816	0.258204
	LUAD (n=515)	Cancer associated fibroblast_EPIC	0.367160994513929	3.52417e-17	0.393005693700364	1.17312e-19	-0.0356030516312163	0.430253
	LUAD (n=515)	Cancer associated fibroblast_MCPCOUNTER	0.382276403259585	1.33296e-18	0.464921628223565	8.3093e-28	-0.0104096642827764	0.817663
	LUAD (n=515)	Cancer associated fibroblast_TIDE	0.349500258870118	1.30692e-15	0.525826053699531	2.11957e-36	0.0782366972756767	0.0826722
	LUAD (n=515)	Cancer associated fibroblast_XCELL	0.18453895097906	3.74804e-05	0.332097399624048	3.70452e-14	0.222015382741483	6.38136e-07
	LUSC (n=501)	Cancer associated fibroblast_EPIC	0.311369792834045	3.49467e-12	0.524631126999037	4.34092e-35	0.0300699640529859	0.512363
	LUSC (n=501)	Cancer associated fibroblast_MCPCOUNTER	0.332517864566352	8.88737e-14	0.550322894207644	4.07262e-39	-0.000569561132081258	0.990101
	LUSC (n=501)	Cancer associated fibroblast_TIDE	0.321884530551569	5.83705e-13	0.622716588840443	1.44167e-52	0.0801257286839662	0.0804307
	LUSC (n=501)	Cancer associated fibroblast_XCELL	0.24590151047646	5.3211e-08	0.235483941586702	1.96206e-07	-0.216792699168857	1.75856e-06
	MESO (n=87)	Cancer associated fibroblast_EPIC	-0.165505824921248	0.130088	0.553203548446737	4.00704e-08	0.338545821723812	0.00152879
	MESO (n=87)	Cancer associated fibroblast_MCPCOUNTER	-0.211207062885175	0.0523371	0.540303927845472	9.44124e-08	0.399074554477262	0.000154786
	MESO (n=87)	Cancer associated fibroblast_TIDE	-0.0383641727911752	0.727396	0.57519138755763	8.5279e-09	0.337118885145458	0.00160519
	MESO (n=87)	Cancer associated fibroblast_XCELL	0.062874398835526	0.567555	0.243594529849541	0.0246698	0.0785371142663013	0.474943
	OV (n=303)	Cancer associated fibroblast_EPIC	0.428549604520497	1.52103e-12	0.592002340629365	6.10834e-25	0.147230114892519	0.0201125
	OV (n=303)	Cancer associated fibroblast_MCPCOUNTER	0.42799094547748	1.63723e-12	0.589367182060871	1.10731e-24	0.158815875100923	0.0120933
	OV (n=303)	Cancer associated fibroblast_TIDE	0.433437913501021	7.94045e-13	0.62603229751489	1.68017e-28	0.265885256147657	2.12571e-05
	OV (n=303)	Cancer associated fibroblast_XCELL	0.175415718235337	0.00550932	0.279831320101948	7.34849e-06	0.165250145485773	0.00898911
	PAAD (n=179)	Cancer associated fibroblast_EPIC	0.371629417982033	5.6023e-07	0.581149468160382	7.86002e-17	0.0496847885920913	0.518703
	PAAD (n=179)	Cancer associated fibroblast_MCPCOUNTER	0.435615403705565	2.60511e-09	0.599850293737281	4.3392e-18	0.0247765200482963	0.747704
	PAAD (n=179)	Cancer associated fibroblast_TIDE	0.467590051151819	1.13434e-10	0.612151066466846	5.80938e-19	-0.0251988857802585	0.743552
	PAAD (n=179)	Cancer associated fibroblast_XCELL	0.621714728973496	1.14394e-19	0.464970934336161	1.48456e-10	-0.230474892164414	0.00242392
	PCPG (n=181)	Cancer associated fibroblast_EPIC	0.178603600936528	0.0209252	0.441876463408629	2.25904e-09	-0.0411311108361378	0.597664
	PCPG (n=181)	Cancer associated fibroblast_MCPCOUNTER	0.223575923370199	0.00367965	0.381611900047511	3.61155e-07	-0.0547688288907684	0.482068
	PCPG (n=181)	Cancer associated fibroblast_TIDE	0.207323265326897	0.00718045	0.568251225757021	1.15097e-15	-0.105438463784169	0.175063
	PCPG (n=181)	Cancer associated fibroblast_XCELL	-0.00153873860157125	0.984254	0.107644651767646	0.166158	-0.198405721211606	0.0101606
	PRAD (n=498)	Cancer associated fibroblast_EPIC	0.198728221774927	4.4676e-05	0.518733798509767	4.96495e-30	0.239309648501856	7.88362e-07
	PRAD (n=498)	Cancer associated fibroblast_MCPCOUNTER	0.270907620046786	1.97529e-08	0.301786542510873	3.30303e-10	0.149300892258105	0.00226476
	PRAD (n=498)	Cancer associated fibroblast_TIDE	0.248891144763815	2.71438e-07	0.536176201935734	2.45296e-32	0.315581222926883	4.50904e-11
	PRAD (n=498)	Cancer associated fibroblast_XCELL	0.213119416979182	1.16418e-05	0.248322018422651	2.89544e-07	0.113796624418765	0.0202563
	READ (n=166)	Cancer associated fibroblast_EPIC	0.494525769450648	7.26704e-07	0.395688034735425	0.000113321	-0.0587249235181522	0.582456
	READ (n=166)	Cancer associated fibroblast_MCPCOUNTER	0.481013835135052	1.59577e-06	0.374241040835861	0.000279367	-0.172004690172916	0.105001
	READ (n=166)	Cancer associated fibroblast_TIDE	0.433020516940039	1.01462e-07	0.356469673542824	1.6539e-05	-0.253392305355534	0.0026146
	READ (n=166)	Cancer associated fibroblast_XCELL	0.432203085790889	2.1014e-05	0.227020176494776	0.0314149	-0.156740952963347	0.140125
	SARC (n=260)	Cancer associated fibroblast_EPIC	0.360665488941052	6.58134e-09	0.385421331699825	4.60535e-10	-0.170227150681803	0.00770212
	SARC (n=260)	Cancer associated fibroblast_MCPCOUNTER	-0.0133163854851683	0.836049	0.127512916256382	0.0466221	0.142151716203353	0.0263939
	SARC (n=260)	Cancer associated fibroblast_TIDE	0.241885928011301	0.000135746	0.266631581611282	2.44107e-05	-0.0211367248630986	0.742528
	SARC (n=260)	Cancer associated fibroblast_XCELL	0.0668437056682583	0.298371	-0.0728873099360697	0.256711	0.0331189438852932	0.606679
	SKCM (n=471)	Cancer associated fibroblast_EPIC	0.47788237324966	1.88622e-27	0.251947896163976	4.77213e-08	0.172192925190932	0.000216753
	SKCM (n=471)	Cancer associated fibroblast_MCPCOUNTER	0.487579717592143	1.15053e-28	0.186629808704842	5.96769e-05	0.234170665129169	4.13034e-07
	SKCM (n=471)	Cancer associated fibroblast_TIDE	0.447429761207747	7.0362e-24	0.136416468002447	0.00347864	0.272755759491507	3.07311e-09
	SKCM (n=471)	Cancer associated fibroblast_XCELL	0.0358010066110246	0.445173	0.0665055969674305	0.155781	-0.0463919464731519	0.322388
	SKCM-Metastasis (n=368)	Cancer associated fibroblast_EPIC	0.515508002356428	2.00212e-25	0.289442599429376	2.92745e-08	0.207263976631677	8.54422e-05
	SKCM-Metastasis (n=368)	Cancer associated fibroblast_MCPCOUNTER	0.520590123364977	5.58719e-26	0.225594474451211	1.82834e-05	0.236679787357155	6.74847e-06
	SKCM-Metastasis (n=368)	Cancer associated fibroblast_TIDE	0.467477548996569	1.27753e-20	0.151568492921781	0.00426067	0.267608487671897	3.20923e-07
	SKCM-Metastasis (n=368)	Cancer associated fibroblast_XCELL	0.0410896019719516	0.440892	0.0713590692283028	0.180384	0.00383790136357411	0.942638
	SKCM-Primary (n=103)	Cancer associated fibroblast_EPIC	0.301774515715554	0.00205333	0.0937151521740329	0.348823	0.106950659374635	0.28466
	SKCM-Primary (n=103)	Cancer associated fibroblast_MCPCOUNTER	0.326643885786124	0.000806108	0.0103926066361059	0.917432	0.242894543519848	0.0139
	SKCM-Primary (n=103)	Cancer associated fibroblast_TIDE	0.326398501401961	0.000813899	0.0885067398473471	0.376375	0.250695407114144	0.0110404
	SKCM-Primary (n=103)	Cancer associated fibroblast_XCELL	0.0147382911822182	0.883114	0.0628457004947247	0.530326	-0.0437907792858913	0.662094
	STAD (n=415)	Cancer associated fibroblast_EPIC	0.462078486140281	1.91484e-21	0.551921109043935	1.34361e-31	-0.112713237084817	0.0282325
	STAD (n=415)	Cancer associated fibroblast_MCPCOUNTER	0.520461461461813	1.07562e-27	0.502684956769299	1.1575e-25	-0.124116310549908	0.0156206
	STAD (n=415)	Cancer associated fibroblast_TIDE	0.562233473440976	5.70755e-33	0.510767509917721	1.42711e-26	-0.130937832585567	0.010721
	STAD (n=415)	Cancer associated fibroblast_XCELL	0.434936189735718	6.36203e-19	0.308528551867847	8.4136e-10	-0.149693169754391	0.00348838
	TGCT (n=150)	Cancer associated fibroblast_EPIC	0.112333488127375	0.175534	0.439969328290509	2.46322e-08	0.235636835156819	0.00406431
	TGCT (n=150)	Cancer associated fibroblast_MCPCOUNTER	0.11271645528027	0.174057	0.404401714570739	3.77527e-07	0.197682865301695	0.0163928
	TGCT (n=150)	Cancer associated fibroblast_TIDE	0.125605841063599	0.129545	0.444334147398848	1.72351e-08	0.268762617881536	0.000996429
	TGCT (n=150)	Cancer associated fibroblast_XCELL	-0.0392615408859671	0.636827	0.201421526509328	0.0144297	-0.0115656446912575	0.889424
	THCA (n=509)	Cancer associated fibroblast_EPIC	0.589526266225366	5.28006e-47	0.587713429761647	1.17109e-46	-0.147594235975102	0.00107537
	THCA (n=509)	Cancer associated fibroblast_MCPCOUNTER	0.587504108544264	1.2835e-46	0.557496009988798	3.37155e-41	-0.11247272876278	0.0129143
	THCA (n=509)	Cancer associated fibroblast_TIDE	0.500484951892916	2.67903e-32	0.593646994582192	8.47387e-48	0.0805121207491657	0.0755855
	THCA (n=509)	Cancer associated fibroblast_XCELL	0.213114090857852	2.02963e-06	0.208438791963664	3.41962e-06	-0.116502961812432	0.0100005
	THYM (n=120)	Cancer associated fibroblast_EPIC	0.340038310149603	0.00020073	0.374017283729017	3.82933e-05	0.443551594001676	6.88123e-07
	THYM (n=120)	Cancer associated fibroblast_MCPCOUNTER	0.339215511791046	0.00020847	0.269733924216145	0.00355448	0.372803502576159	4.07605e-05
	THYM (n=120)	Cancer associated fibroblast_TIDE	0.361979003919158	7.03626e-05	0.313239814723388	0.000652899	0.602971377631138	9.98853e-13
	THYM (n=120)	Cancer associated fibroblast_XCELL	0.298782328597407	0.00118069	0.0646490776613389	0.492443	0.0632326788776871	0.501992
	UCEC (n=545)	Cancer associated fibroblast_EPIC	0.289073424526393	0.00630365	0.476891737463864	2.63645e-06	0.0749240982619705	0.487822
	UCEC (n=545)	Cancer associated fibroblast_MCPCOUNTER	0.249826712249176	0.0189036	0.494556732471639	9.70607e-07	0.121075727264078	0.261144
	UCEC (n=545)	Cancer associated fibroblast_TIDE	0.368094682278811	7.84215e-11	0.611128061170838	2.16432e-31	0.181604352084361	0.00180071
	UCEC (n=545)	Cancer associated fibroblast_XCELL	0.0823996726138719	0.44533	0.223000822503254	0.0367619	-0.323229116871539	0.0021284
	UCS (n=57)	Cancer associated fibroblast_EPIC	0.219303576055389	0.114621	0.435862598761125	0.0011053	0.0967243400233291	0.490829
	UCS (n=57)	Cancer associated fibroblast_MCPCOUNTER	0.197001599428397	0.157393	0.361109638802964	0.00789505	0.0514104015201755	0.714671
	UCS (n=57)	Cancer associated fibroblast_TIDE	0.151302658299972	0.279486	0.470501598812286	0.000377698	0.0223899384750618	0.873563
	UCS (n=57)	Cancer associated fibroblast_XCELL	0.131389253290464	0.348351	-0.0675266276817532	0.630923	-0.0468231252219862	0.739186
	UVM (n=80)	Cancer associated fibroblast_EPIC	0.175275975553935	0.127331	0.106598259436263	0.356148	0.0921450192984743	0.425427
	UVM (n=80)	Cancer associated fibroblast_MCPCOUNTER	0.0830526750084001	0.472692	0.0672084503539586	0.5614	-0.0138595470298748	0.904773
	UVM (n=80)	Cancer associated fibroblast_TIDE	0.201378859724536	0.0790493	0.140049978639594	0.224431	0.125043624946618	0.278557
	UVM (n=80)	Cancer associated fibroblast_XCELL	0.0711910851427131	0.538381	-0.036562586224769	0.752235	0.0650231720692794	0.574226
Common lymphoid progenitor	ACC (n=79)	Common lymphoid progenitor_XCELL	0.0928333480162785	0.434704	0.0776426757508762	0.51381	0.138991253984406	0.240897
	BLCA (n=408)	Common lymphoid progenitor_XCELL	-0.14673322520461	0.00479433	0.132940666078875	0.0106827	0.0793626423841597	0.128597
	BRCA (n=1100)	Common lymphoid progenitor_XCELL	-0.198616109625023	2.66551e-10	0.125077386193202	7.68601e-05	0.109578669907908	0.000538473
	BRCA-Basal (n=191)	Common lymphoid progenitor_XCELL	-0.223000198395225	0.00309934	0.026572640116686	0.727801	0.119424760796075	0.116511
	BRCA-Her2 (n=82)	Common lymphoid progenitor_XCELL	-0.313982419983525	0.00723369	0.246855457887716	0.0365775	0.121211663605858	0.310459
	BRCA-LumA (n=568)	Common lymphoid progenitor_XCELL	-0.159597328591139	0.000268996	0.198953445653761	5.15377e-06	0.204164801586859	2.86349e-06
	BRCA-LumB (n=219)	Common lymphoid progenitor_XCELL	-0.225339518363405	0.00167498	0.106024117397607	0.14329	0.0746290952183674	0.303586
	CESC (n=306)	Common lymphoid progenitor_XCELL	-0.103808488328041	0.0846055	0.142703855704731	0.0174777	0.316460861097649	7.36235e-08
	CHOL (n=36)	Common lymphoid progenitor_XCELL	-0.00811785643810622	0.963085	0.315558874112814	0.0648095	-0.363929520984492	0.0316223
	COAD (n=458)	Common lymphoid progenitor_XCELL	-0.366865604343472	3.46813e-10	-0.151928326146173	0.0116481	0.0935031027508692	0.121887
	DLBC (n=48)	Common lymphoid progenitor_XCELL	0.240315324954001	0.130163	0.356709783619555	0.0220613	0.13563464703888	0.397807
	ESCA (n=185)	Common lymphoid progenitor_XCELL	-0.00375548704853045	0.960095	0.0383150660632597	0.609591	0.0846256068880866	0.258692
	GBM (n=153)	Common lymphoid progenitor_XCELL	-0.223663608319254	0.00860655	0.143720470764696	0.0938358	-0.102070544014803	0.235282
	HNSC (n=522)	Common lymphoid progenitor_XCELL	-0.0660472169011879	0.143503	0.0313686203940011	0.487563	0.159327385996735	0.000388535
	HNSC-HPV- (n=422)	Common lymphoid progenitor_XCELL	-0.0791307769543321	0.114074	0.0306563742160747	0.540966	0.212226376029842	1.86812e-05
	HNSC-HPV+ (n=98)	Common lymphoid progenitor_XCELL	0.0353682253337263	0.742118	0.0128308208175711	0.905006	-0.023196403026762	0.829167
	KICH (n=66)	Common lymphoid progenitor_XCELL	0.0192165977104237	0.879237	0.160475223915145	0.201608	0.131119687487185	0.297823
	KIRC (n=533)	Common lymphoid progenitor_XCELL	-0.0597304144895421	0.2005	0.207401544654893	7.12488e-06	-0.00822033746917839	0.860277
	KIRP (n=290)	Common lymphoid progenitor_XCELL	-0.0582862606810669	0.351097	0.186171721321009	0.00268098	-0.0260918872041481	0.676581
	LGG (n=516)	Common lymphoid progenitor_XCELL	-0.282042002679691	3.42734e-10	0.275059427574047	9.57693e-10	0.0399434396249332	0.383561
	LIHC (n=371)	Common lymphoid progenitor_XCELL	0.16344224980197	0.00232456	0.26830698069932	4.22467e-07	0.138226165190707	0.0101561
	LUAD (n=515)	Common lymphoid progenitor_XCELL	-0.136447510185499	0.00239622	-0.0375976811330244	0.404856	-0.177134824315392	7.67397e-05
	LUSC (n=501)	Common lymphoid progenitor_XCELL	-0.165022976892821	0.000295121	-0.0197796511634018	0.666539	-0.015743232482203	0.731631
	MESO (n=87)	Common lymphoid progenitor_XCELL	-0.0567700757954418	0.605812	0.0858369320771489	0.434742	-0.0248223544002286	0.821593
	OV (n=303)	Common lymphoid progenitor_XCELL	-0.173960093441983	0.00591877	0.00148351553044589	0.981418	-0.106224683799553	0.0944261
	PAAD (n=179)	Common lymphoid progenitor_XCELL	-0.204608932239358	0.00726503	0.0390709499998558	0.611898	0.17402460948308	0.0228236
	PCPG (n=181)	Common lymphoid progenitor_XCELL	-0.122338898647624	0.115253	0.0059341752492089	0.939331	0.125551105237553	0.105944
	PRAD (n=498)	Common lymphoid progenitor_XCELL	-0.152012380573716	0.00187585	0.176402874999319	0.000299777	0.151592913236214	0.00193171
	READ (n=166)	Common lymphoid progenitor_XCELL	-0.173208296977659	0.102554	0.0370753259063912	0.728644	0.272723796938891	0.00930567
	SARC (n=260)	Common lymphoid progenitor_XCELL	-0.266081042755351	2.54087e-05	-0.0400779106068782	0.533237	0.177209008973682	0.00550521
	SKCM (n=471)	Common lymphoid progenitor_XCELL	-0.0195107292832231	0.677418	-0.0115307604886459	0.805812	0.137557756361693	0.00321273
	SKCM-Metastasis (n=368)	Common lymphoid progenitor_XCELL	0.00948519285189507	0.858852	-0.045771585213761	0.390566	0.188877904500579	0.000352425
	SKCM-Primary (n=103)	Common lymphoid progenitor_XCELL	-0.133081642770258	0.18239	0.096795092271683	0.33314	0.0146803294048375	0.88357
	STAD (n=415)	Common lymphoid progenitor_XCELL	-0.335304749394511	2.06862e-11	-0.151673847750085	0.00307474	-0.11955786517328	0.0199009
	TGCT (n=150)	Common lymphoid progenitor_XCELL	0.299071562280906	0.000233527	0.132212874736789	0.110416	0.423690389662348	8.93383e-08
	THCA (n=509)	Common lymphoid progenitor_XCELL	-0.0804729065608473	0.0757285	-0.0570104482308539	0.208683	0.0218588561119981	0.630021
	THYM (n=120)	Common lymphoid progenitor_XCELL	-0.353660844757719	0.000105651	-0.358266775470767	8.44745e-05	-0.403820221089825	7.63048e-06
	UCEC (n=545)	Common lymphoid progenitor_XCELL	0.0531182659715243	0.623062	0.195480427677145	0.0679707	0.306324175773918	0.00370067
	UCS (n=57)	Common lymphoid progenitor_XCELL	-0.048381811693108	0.730826	0.164153959688232	0.240175	-0.0172948267364614	0.902174
	UVM (n=80)	Common lymphoid progenitor_XCELL	0.120001014389502	0.298552	0.0564993859480039	0.625507	0.447366914696203	4.52017e-05
Common myeloid progenitor	ACC (n=79)	Common myeloid progenitor_XCELL	-0.0461103654519568	0.69848	-0.0319612031265911	0.788367	0.0335378151457215	0.778188
	BLCA (n=408)	Common myeloid progenitor_XCELL	0.112747814751129	0.0305859	0.0263991088854777	0.613708	-0.0680965558665366	0.192442
	BRCA (n=1100)	Common myeloid progenitor_XCELL	0.125054370923627	7.70961e-05	0.0783418079766732	0.0134874	-0.022721681339006	0.474266
	BRCA-Basal (n=191)	Common myeloid progenitor_XCELL	0.0975584208376726	0.200311	-0.12117555231592	0.111212	0.0145457708495827	0.848918
	BRCA-Her2 (n=82)	Common myeloid progenitor_XCELL	-0.0696250552409676	0.561136	0.265624292443637	0.0241253	0.0499188035937013	0.677101
	BRCA-LumA (n=568)	Common myeloid progenitor_XCELL	0.143331769347784	0.001083	0.11430138122879	0.00929031	-0.00815953954618313	0.853164
	BRCA-LumB (n=219)	Common myeloid progenitor_XCELL	0.084931720560053	0.241486	0.0748761339855301	0.301984	-0.125451508899307	0.0829514
	CESC (n=306)	Common myeloid progenitor_XCELL	0.107373745359698	0.0744017	0.00657211078644137	0.913291	0.0884154894430291	0.142173
	CHOL (n=36)	Common myeloid progenitor_XCELL	-0.327212191124446	0.055022	-0.017374265362449	0.921089	-0.00670424359551207	0.96951
	COAD (n=458)	Common myeloid progenitor_XCELL	0.0179488985651945	0.766988	0.0775634900840157	0.199731	-0.0664218951519473	0.272345
	DLBC (n=48)	Common myeloid progenitor_XCELL	-0.229219765964262	0.149413	-0.0457709868525438	0.776286	-0.145724769432585	0.363295
	ESCA (n=185)	Common myeloid progenitor_XCELL	0.0264375971389166	0.724622	0.0738765720863117	0.324329	0.0691135969767877	0.356581
	GBM (n=153)	Common myeloid progenitor_XCELL	-0.0776976745066846	0.366812	-0.134608033726846	0.116821	-0.0622588141864991	0.469836
	HNSC (n=522)	Common myeloid progenitor_XCELL	-0.0392711633504357	0.38474	0.0330834025315893	0.464071	-0.0654787471026524	0.146988
	HNSC-HPV- (n=422)	Common myeloid progenitor_XCELL	-0.013262796061888	0.791443	0.0215042718771111	0.668077	-0.0408918595168303	0.414718
	HNSC-HPV+ (n=98)	Common myeloid progenitor_XCELL	-0.00974685227833697	0.927768	0.174076053679225	0.102785	-0.0190500830673875	0.859356
	KICH (n=66)	Common myeloid progenitor_XCELL	0.149639871973907	0.234149	0.0858187612840393	0.496679	-0.139172725105177	0.268871
	KIRC (n=533)	Common myeloid progenitor_XCELL	0.0390651150505189	0.402702	0.0355628224591671	0.446219	0.085457868848239	0.0667681
	KIRP (n=290)	Common myeloid progenitor_XCELL	0.050838929189973	0.416129	2.33370433523458e-05	0.999702	0.1521920683586	0.0144064
	LGG (n=516)	Common myeloid progenitor_XCELL	0.0225351069313657	0.6231	-0.0257000112131586	0.575134	-0.0650455232948829	0.155641
	LIHC (n=371)	Common myeloid progenitor_XCELL	-0.115681927672104	0.0317046	-0.109957596492471	0.0412357	-0.134315104145572	0.0125227
	LUAD (n=515)	Common myeloid progenitor_XCELL	-0.0456790581422886	0.311446	0.00292026369951241	0.948432	0.223744408020885	5.19167e-07
	LUSC (n=501)	Common myeloid progenitor_XCELL	0.137742666093419	0.00257119	0.0464481019497781	0.311382	-0.0661876940706479	0.148922
	MESO (n=87)	Common myeloid progenitor_XCELL	-0.0449354630860285	0.683012	-0.0196265985337533	0.858498	0.0327422235316309	0.766101
	OV (n=303)	Common myeloid progenitor_XCELL	-0.0914387511512787	0.150254	-0.14999312840556	0.0178673	-0.134509793789616	0.0338798
	PAAD (n=179)	Common myeloid progenitor_XCELL	0.0645344807730278	0.401704	0.0557932299195246	0.468572	-0.083870427871592	0.275437
	PCPG (n=181)	Common myeloid progenitor_XCELL	-0.203365939170365	0.00839065	-0.058936506779621	0.449311	-0.15584263303302	0.044314
	PRAD (n=498)	Common myeloid progenitor_XCELL	-0.0558960240424665	0.255321	-0.0371760415387865	0.449514	0.0160671557643248	0.743863
	READ (n=166)	Common myeloid progenitor_XCELL	0.0225996601264978	0.832552	-0.00321605219288436	0.976	-0.076811776783973	0.471785
	SARC (n=260)	Common myeloid progenitor_XCELL	0.0791752822110039	0.217821	-0.250651598883698	7.53984e-05	-0.0260477907675652	0.685581
	SKCM (n=471)	Common myeloid progenitor_XCELL	-0.00778104428838581	0.868246	-0.0630931469835763	0.178165	-0.0622598031351266	0.183978
	SKCM-Metastasis (n=368)	Common myeloid progenitor_XCELL	-0.0212645356845204	0.6901	-0.0508943017492069	0.339677	-0.115713450010966	0.0294991
	SKCM-Primary (n=103)	Common myeloid progenitor_XCELL	0.0564257224283056	0.573232	-0.0995227869166738	0.319631	0.0479998499116992	0.631884
	STAD (n=415)	Common myeloid progenitor_XCELL	0.139817372190992	0.00640358	0.035131422187386	0.49531	-0.0580635459395835	0.259491
	TGCT (n=150)	Common myeloid progenitor_XCELL	-0.0352232281845715	0.671898	-0.032758671090151	0.69366	-0.144412779458387	0.0809632
	THCA (n=509)	Common myeloid progenitor_XCELL	-0.0270344966068452	0.551316	-0.0301325135786594	0.506631	-0.113940091073285	0.0117765
	THYM (n=120)	Common myeloid progenitor_XCELL	-0.10216614314669	0.277264	-0.220103060209392	0.0180973	-0.334011116000126	0.000264196
	UCEC (n=545)	Common myeloid progenitor_XCELL	-0.227869133146379	0.0327435	-0.138895049263172	0.196847	-0.0219877277203169	0.83887
	UCS (n=57)	Common myeloid progenitor_XCELL	0.0791665975165268	0.573105	-0.0498645386914541	0.722901	-0.186698217438515	0.180708
	UVM (n=80)	Common myeloid progenitor_XCELL	0.00676034104489354	0.953468	0.0232771175623014	0.840744	-0.285757413429763	0.01176
DC	ACC (n=79)	Myeloid dendritic cell activated_CIBERSORT	-0.114586979190292	0.334386	-0.00558402029731443	0.962603	-0.206633100271077	0.079433
	ACC (n=79)	Myeloid dendritic cell activated_CIBERSORT-ABS	-0.0842667809712577	0.478442	0.044545661159048	0.708244	-0.20315011303474	0.0847472
	ACC (n=79)	Myeloid dendritic cell activated_XCELL	0.066919028228406	0.573762	-0.0395506676953729	0.739724	-0.119780673889168	0.312791
	ACC (n=79)	Myeloid dendritic cell resting_CIBERSORT	0.161517815515391	0.172199	-0.0717537918867478	0.546335	-0.0362911593310172	0.760503
	ACC (n=79)	Myeloid dendritic cell resting_CIBERSORT-ABS	0.159495205151808	0.177706	-0.077543284700993	0.514351	-0.0330431065926095	0.781378
	ACC (n=79)	Myeloid dendritic cell_MCPCOUNTER	0.0449645358185315	0.705626	0.23188854439329	0.0483752	-0.0167606959564345	0.888074
	ACC (n=79)	Myeloid dendritic cell_QUANTISEQ	0.168830415210767	0.153331	0.0178994693262088	0.880524	-0.167382797628094	0.156939
	ACC (n=79)	Myeloid dendritic cell_TIMER	0.0782747183071008	0.510379	0.179033431120187	0.129637	0.127281367937597	0.283229
	ACC (n=79)	Myeloid dendritic cell_XCELL	-0.0624932957580573	0.599416	-0.161509179277143	0.172222	-0.12075767398372	0.308832
	ACC (n=79)	Plasmacytoid dendritic cell_XCELL	0.177444250632261	0.133132	-0.0415513005489289	0.727061	-0.075872249882189	0.523484
	BLCA (n=408)	Myeloid dendritic cell activated_CIBERSORT	-0.161582290978231	0.00187342	-0.0397005815430187	0.447675	0.260318217626235	4.0978e-07
	BLCA (n=408)	Myeloid dendritic cell activated_CIBERSORT-ABS	-0.125016338089531	0.0164179	0.0478080142287723	0.360444	0.247990958668736	1.4606e-06
	BLCA (n=408)	Myeloid dendritic cell activated_XCELL	0.250495972022694	1.13415e-06	0.143061694080094	0.00597377	-0.189762129088238	0.000251032
	BLCA (n=408)	Myeloid dendritic cell resting_CIBERSORT	-0.173590822649716	0.000825369	0.114146731951114	0.028566	0.0574293165108849	0.271836
	BLCA (n=408)	Myeloid dendritic cell resting_CIBERSORT-ABS	-0.153938997894267	0.00306958	0.120752692377166	0.0205014	0.038235986751505	0.464617
	BLCA (n=408)	Myeloid dendritic cell_MCPCOUNTER	0.131509679937957	0.0115637	0.258475653602881	4.97595e-07	-0.185473376636879	0.000347593
	BLCA (n=408)	Myeloid dendritic cell_QUANTISEQ	-0.153046087263128	0.0032473	-0.141393722756495	0.00659092	0.0398105123943507	0.446417
	BLCA (n=408)	Myeloid dendritic cell_TIMER	0.243639073623822	2.25226e-06	0.246558716295201	1.68585e-06	-0.190029550195091	0.000245931
	BLCA (n=408)	Myeloid dendritic cell_XCELL	0.261176295727436	3.74163e-07	0.0975258458471052	0.061628	-0.125047385648572	0.016391
	BLCA (n=408)	Plasmacytoid dendritic cell_XCELL	0.150107108955039	0.00390015	0.0462925033446151	0.375888	-0.172738829003318	0.000876356
	BRCA (n=1100)	Myeloid dendritic cell activated_CIBERSORT	-0.00764804324954015	0.80969	0.0218657059737267	0.49108	0.0751464276391357	0.0178088
	BRCA (n=1100)	Myeloid dendritic cell activated_CIBERSORT-ABS	-0.00131432703719795	0.966988	0.0319877713541857	0.313698	0.0785032237160373	0.0132961
	BRCA (n=1100)	Myeloid dendritic cell activated_XCELL	0.0990924436520711	0.0017604	0.122204515750089	0.000112245	-0.0411215288417288	0.195187
	BRCA (n=1100)	Myeloid dendritic cell resting_CIBERSORT	-0.0305835623784852	0.335425	0.089108894421109	0.00493166	0.0646607179517999	0.0415323
	BRCA (n=1100)	Myeloid dendritic cell resting_CIBERSORT-ABS	-0.00409324936280019	0.897445	0.135706488339023	1.76265e-05	0.0756060721353417	0.0171208
	BRCA (n=1100)	Myeloid dendritic cell_MCPCOUNTER	0.203867907671965	8.71775e-11	0.384445749226818	2.3186e-36	0.165964091489611	1.42165e-07
	BRCA (n=1100)	Myeloid dendritic cell_QUANTISEQ	-0.0753765333124746	0.0174614	0.162644349200638	2.52649e-07	0.0594335775695376	0.0610537
	BRCA (n=1100)	Myeloid dendritic cell_TIMER	0.285298627194616	4.5216e-20	0.310346398920759	1.23656e-23	0.159002834870812	4.68497e-07
	BRCA (n=1100)	Myeloid dendritic cell_XCELL	0.090150425310458	0.0044487	0.177294094831762	1.83062e-08	0.0299657364937959	0.345284
	BRCA (n=1100)	Plasmacytoid dendritic cell_XCELL	-0.0870582588585539	0.00602322	-0.0217755949087235	0.492869	-0.115566624377947	0.000261005
	BRCA-Basal (n=191)	Myeloid dendritic cell activated_CIBERSORT	0.061283799710711	0.421791	-0.00396887709443717	0.958548	-0.0630843449638991	0.408256
	BRCA-Basal (n=191)	Myeloid dendritic cell activated_CIBERSORT-ABS	0.0601312264977449	0.43059	0.0159345601747414	0.834691	-0.0510533090154707	0.503482
	BRCA-Basal (n=191)	Myeloid dendritic cell activated_XCELL	0.0760811731712001	0.31838	0.0165110345542662	0.8288	-0.150642262250887	0.0472422
	BRCA-Basal (n=191)	Myeloid dendritic cell resting_CIBERSORT	-0.11746867014936	0.122661	0.0788274977940697	0.301173	-0.0557796334013185	0.464749
	BRCA-Basal (n=191)	Myeloid dendritic cell resting_CIBERSORT-ABS	-0.0984277274407679	0.196311	0.10185170491266	0.181121	-0.0578898992391631	0.448
	BRCA-Basal (n=191)	Myeloid dendritic cell_MCPCOUNTER	0.07793264609054	0.306711	0.310589642954059	3.03191e-05	0.0253176922209592	0.740184
	BRCA-Basal (n=191)	Myeloid dendritic cell_QUANTISEQ	0.0573405654191859	0.452327	0.34568938168379	2.98372e-06	0.0921637271848607	0.226457
	BRCA-Basal (n=191)	Myeloid dendritic cell_TIMER	0.152142113726663	0.0450583	0.362949569824781	8.56582e-07	0.149457236307266	0.0490294
	BRCA-Basal (n=191)	Myeloid dendritic cell_XCELL	0.0500864981566253	0.511608	0.101932852061791	0.180771	-0.0487044791186129	0.523341
	BRCA-Basal (n=191)	Plasmacytoid dendritic cell_XCELL	-0.0742603962236803	0.330133	-0.0356175537775981	0.640794	-0.112598650395241	0.139065
	BRCA-Her2 (n=82)	Myeloid dendritic cell activated_CIBERSORT	-0.126685744373973	0.288949	-0.0338827285126935	0.777519	0.0553492535490929	0.644233
	BRCA-Her2 (n=82)	Myeloid dendritic cell activated_CIBERSORT-ABS	-0.119937931621053	0.315608	-0.0258254293346711	0.829505	0.0627229685819996	0.60068
	BRCA-Her2 (n=82)	Myeloid dendritic cell activated_XCELL	0.0606206753043559	0.612964	0.00118205322017784	0.992137	0.0894462908567608	0.454947
	BRCA-Her2 (n=82)	Myeloid dendritic cell resting_CIBERSORT	-0.202619546106266	0.0878316	0.0197207968455343	0.869398	0.171443312472956	0.149876
	BRCA-Her2 (n=82)	Myeloid dendritic cell resting_CIBERSORT-ABS	-0.213426088311911	0.0718468	0.0345054448152075	0.773538	0.14696025389817	0.217995
	BRCA-Her2 (n=82)	Myeloid dendritic cell_MCPCOUNTER	-0.0378000892590236	0.752577	0.140298039269308	0.239812	0.312670882186387	0.00749366
	BRCA-Her2 (n=82)	Myeloid dendritic cell_QUANTISEQ	-0.035248036024531	0.768799	0.120078190160717	0.315038	0.00450582009728558	0.970035
	BRCA-Her2 (n=82)	Myeloid dendritic cell_TIMER	0.296728054868366	0.0113725	0.204137702990433	0.08543	0.228356916713936	0.0536891
	BRCA-Her2 (n=82)	Myeloid dendritic cell_XCELL	-0.156998830137482	0.187822	-0.0556015661926363	0.642722	0.233600561618401	0.0482804
	BRCA-Her2 (n=82)	Plasmacytoid dendritic cell_XCELL	-0.117363143936872	0.326184	-0.120064061730262	0.315096	0.0506858526791606	0.67242
	BRCA-LumA (n=568)	Myeloid dendritic cell activated_CIBERSORT	0.00992511454037564	0.821876	-0.00696148748411143	0.87453	0.0702571005488433	0.110581
	BRCA-LumA (n=568)	Myeloid dendritic cell activated_CIBERSORT-ABS	0.0168093830996015	0.702975	0.000741914170992342	0.986573	0.0740221940676021	0.0927002
	BRCA-LumA (n=568)	Myeloid dendritic cell activated_XCELL	0.122183014317261	0.00540487	0.180721414921068	3.57572e-05	-0.0540910743626258	0.219513
	BRCA-LumA (n=568)	Myeloid dendritic cell resting_CIBERSORT	-0.00520964098916629	0.905934	0.115171085619629	0.00876449	0.0911954764400156	0.0381843
	BRCA-LumA (n=568)	Myeloid dendritic cell resting_CIBERSORT-ABS	0.0342238535924954	0.437446	0.179906230466957	3.88259e-05	0.105779857056438	0.0161231
	BRCA-LumA (n=568)	Myeloid dendritic cell_MCPCOUNTER	0.241303571019779	2.76507e-08	0.427994554712955	1.92021e-24	0.159961177870505	0.000260331
	BRCA-LumA (n=568)	Myeloid dendritic cell_QUANTISEQ	-0.127206148951556	0.00376577	0.135994316573974	0.001941	0.0398130956652754	0.366302
	BRCA-LumA (n=568)	Myeloid dendritic cell_TIMER	0.350839880539296	2.02311e-16	0.308605712354544	7.18516e-13	0.0888059707259647	0.0435559
	BRCA-LumA (n=568)	Myeloid dendritic cell_XCELL	0.145762282740523	0.000887244	0.231316233537401	1.04247e-07	-0.0129614647442278	0.768749
	BRCA-LumA (n=568)	Plasmacytoid dendritic cell_XCELL	-0.0866509306499623	0.0489332	-0.0517613232943604	0.240047	-0.194945453894979	8.01526e-06
	BRCA-LumB (n=219)	Myeloid dendritic cell activated_CIBERSORT	-0.143851492002584	0.0465233	0.120835253444661	0.095012	0.219761786444705	0.0021931
	BRCA-LumB (n=219)	Myeloid dendritic cell activated_CIBERSORT-ABS	-0.139915538072478	0.0529169	0.127733832547386	0.0774607	0.224783156423302	0.00172112
	BRCA-LumB (n=219)	Myeloid dendritic cell activated_XCELL	0.100471236954087	0.165567	-0.00978025497431056	0.892899	-0.0463881119907982	0.522875
	BRCA-LumB (n=219)	Myeloid dendritic cell resting_CIBERSORT	0.0191802842738484	0.791735	0.0431776139540685	0.552073	0.0782266078924775	0.280804
	BRCA-LumB (n=219)	Myeloid dendritic cell resting_CIBERSORT-ABS	0.0411773648052757	0.570656	0.0588959545269433	0.4171	0.0903249802101693	0.212781
	BRCA-LumB (n=219)	Myeloid dendritic cell_MCPCOUNTER	0.134559627273443	0.0627711	0.25471436259084	0.000363346	0.0879727797355887	0.224984
	BRCA-LumB (n=219)	Myeloid dendritic cell_QUANTISEQ	-0.0799759904785541	0.270153	0.105009369894254	0.147181	0.036308539971598	0.617085
	BRCA-LumB (n=219)	Myeloid dendritic cell_TIMER	0.203795390946847	0.00457901	0.177443040420748	0.0138073	0.151721715380849	0.0356614
	BRCA-LumB (n=219)	Myeloid dendritic cell_XCELL	0.0994020386631922	0.170138	0.0244833350354295	0.736052	0.00162390867311846	0.982165
	BRCA-LumB (n=219)	Plasmacytoid dendritic cell_XCELL	0.0275462400278878	0.704486	-0.0337871394546001	0.641757	-0.0265055432919512	0.715158
	CESC (n=306)	Myeloid dendritic cell activated_CIBERSORT	0.0842265657084943	0.162126	-0.00127582237350767	0.983136	0.113245018473446	0.059794
	CESC (n=306)	Myeloid dendritic cell activated_CIBERSORT-ABS	0.118937271463407	0.0479756	0.0368485977953272	0.541387	0.134360471650546	0.025336
	CESC (n=306)	Myeloid dendritic cell activated_XCELL	-0.0409101021068241	0.497718	-0.00472415097372593	0.937613	0.0401475148335282	0.505773
	CESC (n=306)	Myeloid dendritic cell resting_CIBERSORT	-0.0561589147865988	0.351761	-0.0274074971375274	0.649703	0.143491535605783	0.0168596
	CESC (n=306)	Myeloid dendritic cell resting_CIBERSORT-ABS	-0.0560799252356566	0.35244	0.00774255052385156	0.897927	0.140835614825425	0.0190234
	CESC (n=306)	Myeloid dendritic cell_MCPCOUNTER	-0.00243069935202868	0.967876	0.0133021348549897	0.825559	0.0326628538214317	0.588298
	CESC (n=306)	Myeloid dendritic cell_QUANTISEQ	-0.013392331230599	0.824396	0.0399720434670358	0.507636	-0.105713104158965	0.0790227
	CESC (n=306)	Myeloid dendritic cell_TIMER	-0.0231383833215241	0.701416	0.0944134059488598	0.116939	0.0627631341296038	0.297927
	CESC (n=306)	Myeloid dendritic cell_XCELL	-0.00581728187633668	0.923217	-0.0744856811843415	0.216533	-0.100734120931375	0.0942826
	CESC (n=306)	Plasmacytoid dendritic cell_XCELL	-0.080392863965914	0.182167	-0.0406155886159455	0.500821	-0.0772185020532683	0.200097
	CHOL (n=36)	Myeloid dendritic cell activated_CIBERSORT	0.402175136542983	0.0166202	0.201392870644408	0.246	0.0788440404520077	0.652559
	CHOL (n=36)	Myeloid dendritic cell activated_CIBERSORT-ABS	0.420135150797018	0.0119783	0.222649119196357	0.198589	0.10477079371504	0.54919
	CHOL (n=36)	Myeloid dendritic cell activated_XCELL	0.449974935386586	0.00668405	0.183289812977504	0.291912	-0.0664615429310846	0.704441
	CHOL (n=36)	Myeloid dendritic cell resting_CIBERSORT	0.0224001353215705	0.898367	0.334074781474724	0.0498325	-0.144883161882828	0.406309
	CHOL (n=36)	Myeloid dendritic cell resting_CIBERSORT-ABS	0.058160871359074	0.739988	0.395021665462012	0.018848	-0.120672197074359	0.489874
	CHOL (n=36)	Myeloid dendritic cell_MCPCOUNTER	0.211465087244842	0.22267	0.31564288660219	0.0647343	0.0537438038982801	0.759127
	CHOL (n=36)	Myeloid dendritic cell_QUANTISEQ	-0.0690675257702474	0.693403	0.175541043426661	0.313138	0.0584082256314313	0.738921
	CHOL (n=36)	Myeloid dendritic cell_TIMER	0.190127777922809	0.273965	0.56308131594064	0.000429022	0.0415852161794018	0.81251
	CHOL (n=36)	Myeloid dendritic cell_XCELL	0.295509785228953	0.0847989	0.380302405749438	0.0242201	-0.0651749557148844	0.709913
	CHOL (n=36)	Plasmacytoid dendritic cell_XCELL	0.0321315782752878	0.854613	0.196367493880793	0.25823	-0.241967231184427	0.161388
	COAD (n=458)	Myeloid dendritic cell activated_CIBERSORT	0.0208552209781779	0.730616	-0.17530679227154	0.0035397	0.137928138846279	0.0221488
	COAD (n=458)	Myeloid dendritic cell activated_CIBERSORT-ABS	0.0356408839642218	0.556175	-0.157971064369667	0.0086848	0.139861686449217	0.0203304
	COAD (n=458)	Myeloid dendritic cell activated_XCELL	0.433342755879384	5.12944e-14	0.16957083941937	0.00480755	0.0261009550748624	0.666514
	COAD (n=458)	Myeloid dendritic cell resting_CIBERSORT	-0.0943266437715666	0.118621	-0.0526640221733116	0.384322	0.0302597481036589	0.617336
	COAD (n=458)	Myeloid dendritic cell resting_CIBERSORT-ABS	-0.0376661606412028	0.533943	-0.0292461024540406	0.629177	0.0262337633640632	0.66492
	COAD (n=458)	Myeloid dendritic cell_MCPCOUNTER	0.469929480206925	1.63508e-16	0.278982951228314	2.61486e-06	-0.0404874762056688	0.503735
	COAD (n=458)	Myeloid dendritic cell_QUANTISEQ	0.0881796680930516	0.144709	0.0391111247359848	0.518359	-0.150201741678719	0.0126444
	COAD (n=458)	Myeloid dendritic cell_TIMER	0.438074055669084	2.53416e-14	0.220597283442057	0.000226866	0.0967373390836438	0.109453
	COAD (n=458)	Myeloid dendritic cell_XCELL	0.37641224203306	1.10001e-10	0.162876103847385	0.00679372	-0.0317912908371462	0.599632
	COAD (n=458)	Plasmacytoid dendritic cell_XCELL	-0.0156454707211489	0.796187	0.00961908217126289	0.873833	0.0195758134252939	0.746559
	DLBC (n=48)	Myeloid dendritic cell activated_CIBERSORT	0.00446360379626194	0.977904	0.280900795570155	0.0752345	0.0497169790882067	0.757557
	DLBC (n=48)	Myeloid dendritic cell activated_CIBERSORT-ABS	0.00974883042244373	0.951762	0.280878516895664	0.0752586	0.0483440046042654	0.764059
	DLBC (n=48)	Myeloid dendritic cell activated_XCELL	0.00838852288751917	0.958487	0.115997454204465	0.470159	-0.0492567298506502	0.759735
	DLBC (n=48)	Myeloid dendritic cell resting_CIBERSORT	-0.128136756189657	0.424638	0.184328966803791	0.248623	0.00780029241271899	0.961396
	DLBC (n=48)	Myeloid dendritic cell resting_CIBERSORT-ABS	-0.1264238836358	0.430906	0.192491695840734	0.227915	0.0151505353421896	0.925096
	DLBC (n=48)	Myeloid dendritic cell_MCPCOUNTER	0.0692420530105436	0.667071	0.282101390841558	0.073944	0.0947840046224944	0.555543
	DLBC (n=48)	Myeloid dendritic cell_QUANTISEQ	0.177659205839419	0.266455	0.105758767952873	0.510478	0.0515748453606263	0.748786
	DLBC (n=48)	Myeloid dendritic cell_TIMER	-0.149824184897092	0.349805	0.236972482516992	0.135757	-0.0530380457033571	0.7419
	DLBC (n=48)	Myeloid dendritic cell_XCELL	-0.23684264577882	0.135978	-0.173158028142896	0.278956	-0.0065885880864546	0.967389
	DLBC (n=48)	Plasmacytoid dendritic cell_XCELL	-0.196567121767891	0.218031	0.242463954503862	0.12666	-0.0985305819396338	0.539951
	ESCA (n=185)	Myeloid dendritic cell activated_CIBERSORT	0.143168412316786	0.0551982	-0.0364761745916691	0.626874	0.136661857889969	0.0673502
	ESCA (n=185)	Myeloid dendritic cell activated_CIBERSORT-ABS	0.231403613511177	0.00177497	0.079097019074339	0.291215	0.0900966280482131	0.229054
	ESCA (n=185)	Myeloid dendritic cell activated_XCELL	0.204392078303306	0.00591928	0.321164195831953	1.10329e-05	-0.0604675548747417	0.420045
	ESCA (n=185)	Myeloid dendritic cell resting_CIBERSORT	0.0251602439532278	0.737428	0.0757673684966248	0.312065	0.30609370768043	2.93032e-05
	ESCA (n=185)	Myeloid dendritic cell resting_CIBERSORT-ABS	0.0522029850365381	0.486446	0.0957641186295406	0.200967	0.281758552792395	0.000127221
	ESCA (n=185)	Myeloid dendritic cell_MCPCOUNTER	0.262097107689248	0.000379069	0.356377783419715	9.0991e-07	-0.0756928844555189	0.312543
	ESCA (n=185)	Myeloid dendritic cell_QUANTISEQ	-0.0488856878523366	0.514601	-0.194850522198163	0.00876327	-0.000713153671356568	0.992419
	ESCA (n=185)	Myeloid dendritic cell_TIMER	0.319148097954286	1.26118e-05	0.508852022515911	3.02223e-13	0.0516069467901424	0.491443
	ESCA (n=185)	Myeloid dendritic cell_XCELL	0.178372742896877	0.0165889	0.256373675053027	0.000512961	0.0156921400046845	0.834387
	ESCA (n=185)	Plasmacytoid dendritic cell_XCELL	-0.10337417289788	0.167294	-0.080189467079853	0.284582	-0.124365248678992	0.0962375
	GBM (n=153)	Myeloid dendritic cell activated_CIBERSORT	0.023600959039286	0.784277	-0.0171626977297139	0.842217	0.00303868614380661	0.971887
	GBM (n=153)	Myeloid dendritic cell activated_CIBERSORT-ABS	0.0390568884113674	0.650453	-0.0121394466853048	0.888034	0.00583987803111742	0.946002
	GBM (n=153)	Myeloid dendritic cell activated_XCELL	-0.138631648028904	0.106184	0.0786207953270332	0.361129	0.0973476528354478	0.257771
	GBM (n=153)	Myeloid dendritic cell resting_CIBERSORT	-0.0256990547512292	0.765632	-0.0788711338489155	0.359597	-0.0171411286270987	0.842413
	GBM (n=153)	Myeloid dendritic cell resting_CIBERSORT-ABS	-0.0175021566049925	0.839138	-0.0708880602097332	0.410419	-0.0214093825108124	0.803885
	GBM (n=153)	Myeloid dendritic cell_MCPCOUNTER	0.168261008498338	0.0493638	0.0833647139716011	0.332792	0.0655548110310087	0.446604
	GBM (n=153)	Myeloid dendritic cell_QUANTISEQ	-0.0237161778467111	0.78325	-0.0817595973851865	0.342217	0.0150743815470645	0.86121
	GBM (n=153)	Myeloid dendritic cell_TIMER	0.243964552804997	0.00406711	0.357247494586297	1.82368e-05	0.483105882435077	2.24282e-09
	GBM (n=153)	Myeloid dendritic cell_XCELL	0.0612242332146158	0.477263	0.10964737480964	0.202139	-0.113192913248679	0.187843
	GBM (n=153)	Plasmacytoid dendritic cell_XCELL	-0.140149084835536	0.102375	-0.159168394471595	0.063196	-0.174978297436743	0.0408442
	HNSC (n=522)	Myeloid dendritic cell activated_CIBERSORT	0.00552585672097409	0.902694	-0.068998754545326	0.126414	0.229540023859541	2.64151e-07
	HNSC (n=522)	Myeloid dendritic cell activated_CIBERSORT-ABS	0.0213041511680203	0.637355	-0.0100630815461533	0.82381	0.235633018658691	1.23703e-07
	HNSC (n=522)	Myeloid dendritic cell activated_XCELL	-0.0952194201394112	0.0347297	0.0831246839044584	0.0654321	-0.224375888963065	4.94347e-07
	HNSC (n=522)	Myeloid dendritic cell resting_CIBERSORT	-0.136200511752063	0.00246579	-0.142902503686861	0.00148298	-0.0938255058631344	0.0374845
	HNSC (n=522)	Myeloid dendritic cell resting_CIBERSORT-ABS	-0.140436526041163	0.00179263	-0.078302355471321	0.0827271	-0.103362239271806	0.0218481
	HNSC (n=522)	Myeloid dendritic cell_MCPCOUNTER	-0.145138212435509	0.00124554	0.0504893977151062	0.263664	-0.141007546669637	0.00171607
	HNSC (n=522)	Myeloid dendritic cell_QUANTISEQ	-0.122105657368539	0.00669393	-0.100036537966374	0.0264975	-0.00118434326996172	0.979095
	HNSC (n=522)	Myeloid dendritic cell_TIMER	0.0871983433734596	0.0532465	0.215456672516957	1.40939e-06	-0.0794763415475628	0.0782091
	HNSC (n=522)	Myeloid dendritic cell_XCELL	-0.0901347850990207	0.0456874	0.138767822215281	0.00203464	-0.145508060039131	0.00120981
	HNSC (n=522)	Plasmacytoid dendritic cell_XCELL	-0.137560239771244	0.00222803	-0.0202787561105902	0.653643	-0.325628749708947	1.28939e-13
	HNSC-HPV- (n=422)	Myeloid dendritic cell activated_CIBERSORT	0.0104096046614399	0.835583	-0.0993088935167895	0.0471588	0.229451423616827	3.54063e-06
	HNSC-HPV- (n=422)	Myeloid dendritic cell activated_CIBERSORT-ABS	0.0267841446620095	0.593271	-0.0364372937773806	0.467406	0.250219245808398	3.9867e-07
	HNSC-HPV- (n=422)	Myeloid dendritic cell activated_XCELL	-0.0517970945300059	0.30142	0.133504481920824	0.00750168	-0.17339934612702	0.000494796
	HNSC-HPV- (n=422)	Myeloid dendritic cell resting_CIBERSORT	-0.168982900227933	0.000690013	-0.151062626616338	0.00245203	-0.104839404626	0.0360817
	HNSC-HPV- (n=422)	Myeloid dendritic cell resting_CIBERSORT-ABS	-0.162928030913621	0.00107456	-0.069757045935686	0.16378	-0.0945157296926268	0.0589416
	HNSC-HPV- (n=422)	Myeloid dendritic cell_MCPCOUNTER	-0.104137164016573	0.0373526	0.0922836434419427	0.0652075	-0.0531256349589211	0.289174
	HNSC-HPV- (n=422)	Myeloid dendritic cell_QUANTISEQ	-0.0888671925080751	0.0758491	-0.0680595856110333	0.174303	0.0169548203167377	0.735318
	HNSC-HPV- (n=422)	Myeloid dendritic cell_TIMER	0.0332406723656231	0.507384	0.195748217927221	8.11756e-05	-0.1263482096689	0.0114323
	HNSC-HPV- (n=422)	Myeloid dendritic cell_XCELL	-0.075619659325286	0.131089	0.152813585070835	0.00217869	-0.141333231761092	0.0046251
	HNSC-HPV- (n=422)	Plasmacytoid dendritic cell_XCELL	-0.144962762757373	0.00366615	-0.00847474162899039	0.865822	-0.284036507005628	7.36097e-09
	HNSC-HPV+ (n=98)	Myeloid dendritic cell activated_CIBERSORT	-0.0254202025293008	0.813074	0.0375742618655744	0.726648	0.229862395983596	0.0302373
	HNSC-HPV+ (n=98)	Myeloid dendritic cell activated_CIBERSORT-ABS	0.0299835033813078	0.7803	0.0768863790554231	0.473898	0.216412923295425	0.0416519
	HNSC-HPV+ (n=98)	Myeloid dendritic cell activated_XCELL	-0.103530389023671	0.334297	-0.0469736257505474	0.662021	-0.335208678956698	0.00132233
	HNSC-HPV+ (n=98)	Myeloid dendritic cell resting_CIBERSORT	0.00206638327756465	0.984667	-0.0845058254651374	0.431068	-0.0771938960298931	0.472126
	HNSC-HPV+ (n=98)	Myeloid dendritic cell resting_CIBERSORT-ABS	0.0159779279536523	0.881858	-0.0720085463337553	0.502478	-0.106299250449436	0.32146
	HNSC-HPV+ (n=98)	Myeloid dendritic cell_MCPCOUNTER	-0.0382729345899892	0.721771	0.0242922362148247	0.821228	-0.291147291336153	0.00563864
	HNSC-HPV+ (n=98)	Myeloid dendritic cell_QUANTISEQ	-0.246896106560922	0.0196733	-0.190439880424287	0.0738395	0.0148242731977893	0.890333
	HNSC-HPV+ (n=98)	Myeloid dendritic cell_TIMER	0.19361390039818	0.0690684	0.28876932882522	0.00606106	0.0235878153777929	0.826329
	HNSC-HPV+ (n=98)	Myeloid dendritic cell_XCELL	0.014815122123516	0.890401	0.163241960572173	0.126383	-0.0621529007224119	0.562845
	HNSC-HPV+ (n=98)	Plasmacytoid dendritic cell_XCELL	0.0616412252971975	0.566071	-0.0100187399535099	0.925758	-0.396359189103355	0.000120492
	KICH (n=66)	Myeloid dendritic cell activated_CIBERSORT	-0.0864580016110884	0.493467	-0.122878053722989	0.329484	-0.129234522497093	0.304884
	KICH (n=66)	Myeloid dendritic cell activated_CIBERSORT-ABS	-0.0382549475790242	0.762235	-0.0575063400161334	0.649101	-0.118735025315825	0.346174
	KICH (n=66)	Myeloid dendritic cell activated_XCELL	0.479271286316053	5.3655e-05	0.392079524850797	0.00123748	0.152579223978469	0.224983
	KICH (n=66)	Myeloid dendritic cell resting_CIBERSORT	0.112133384252891	0.373833	0.00346076993983563	0.978172	-0.203427985766527	0.104096
	KICH (n=66)	Myeloid dendritic cell resting_CIBERSORT-ABS	0.111545538945231	0.376359	0.00389558075456075	0.975431	-0.204258601192513	0.102661
	KICH (n=66)	Myeloid dendritic cell_MCPCOUNTER	0.37270929028873	0.00223149	0.561238148398767	1.15446e-06	0.134306081446198	0.286134
	KICH (n=66)	Myeloid dendritic cell_QUANTISEQ	0.0359275050919237	0.776312	-0.091147320597239	0.470233	0.239601846703328	0.0545613
	KICH (n=66)	Myeloid dendritic cell_TIMER	0.531721546215549	5.16798e-06	0.606716918392141	8.45377e-08	0.208946663246501	0.0948424
	KICH (n=66)	Myeloid dendritic cell_XCELL	0.307589466654274	0.0126848	0.269475977066533	0.0299493	-0.0537117242362322	0.670879
	KICH (n=66)	Plasmacytoid dendritic cell_XCELL	0.181980778808335	0.146821	0.110327489715673	0.381626	-0.0696203781311115	0.581582
	KIRC (n=533)	Myeloid dendritic cell activated_CIBERSORT	0.0101081102564749	0.82864	-0.0841979498413398	0.0709016	0.0258120762316769	0.580403
	KIRC (n=533)	Myeloid dendritic cell activated_CIBERSORT-ABS	0.0117030677258391	0.802122	-0.08223528576209	0.0777553	0.0314697153409832	0.500301
	KIRC (n=533)	Myeloid dendritic cell activated_XCELL	0.120370683828468	0.00968539	0.236469850496261	2.79955e-07	-0.0389956587022822	0.403539
	KIRC (n=533)	Myeloid dendritic cell resting_CIBERSORT	-0.0716195630575011	0.124653	0.0424137565215559	0.363562	-0.0107979292474083	0.817145
	KIRC (n=533)	Myeloid dendritic cell resting_CIBERSORT-ABS	-0.0635182384784796	0.173366	0.0537559404977486	0.249367	-0.00399647406536164	0.931804
	KIRC (n=533)	Myeloid dendritic cell_MCPCOUNTER	0.0047186511882548	0.919519	0.377269299466884	4.84603e-17	0.27326910626694	2.44152e-09
	KIRC (n=533)	Myeloid dendritic cell_QUANTISEQ	-0.0638819890249736	0.170912	0.238134740899874	2.29502e-07	0.217183007489238	2.51693e-06
	KIRC (n=533)	Myeloid dendritic cell_TIMER	0.0856589014973057	0.0661273	0.178846108112479	0.000113047	0.0129825073634308	0.781011
	KIRC (n=533)	Myeloid dendritic cell_XCELL	0.104237114471933	0.0252152	0.354531288428371	4.2341e-15	-0.0959089346070807	0.0395509
	KIRC (n=533)	Plasmacytoid dendritic cell_XCELL	-0.0398239303666984	0.393619	-0.111669064836989	0.0164564	-0.216210545691642	2.79735e-06
	KIRP (n=290)	Myeloid dendritic cell activated_CIBERSORT	0.0366130095909282	0.558257	0.121665804356779	0.050937	0.213332731441885	0.000561023
	KIRP (n=290)	Myeloid dendritic cell activated_CIBERSORT-ABS	0.041629240174147	0.505599	0.132151783009271	0.0338647	0.217099415131798	0.000444444
	KIRP (n=290)	Myeloid dendritic cell activated_XCELL	0.207020515127244	0.000821611	0.290236032931156	2.11928e-06	-0.163041155401552	0.00869826
	KIRP (n=290)	Myeloid dendritic cell resting_CIBERSORT	-0.0153826486753292	0.805762	0.194406268964666	0.00170423	0.0521535553670207	0.404162
	KIRP (n=290)	Myeloid dendritic cell resting_CIBERSORT-ABS	-0.0126452416471314	0.839812	0.197977599758758	0.00139229	0.0596069356494612	0.340272
	KIRP (n=290)	Myeloid dendritic cell_MCPCOUNTER	0.223447912442463	0.000297437	0.396138879038706	3.99704e-11	0.126223593799431	0.042794
	KIRP (n=290)	Myeloid dendritic cell_QUANTISEQ	0.00526675565284861	0.932908	0.107869311746161	0.0837601	0.269860700787366	1.10581e-05
	KIRP (n=290)	Myeloid dendritic cell_TIMER	0.174904687840295	0.00484	0.393113665412008	5.78268e-11	0.181163596361664	0.00350045
	KIRP (n=290)	Myeloid dendritic cell_XCELL	0.117607266266943	0.0592369	0.206070175274306	0.000869355	-0.0327752922421092	0.600255
	KIRP (n=290)	Plasmacytoid dendritic cell_XCELL	-0.0711488469336243	0.254822	-0.174875126531646	0.0048473	-0.222229914080813	0.000321545
	LGG (n=516)	Myeloid dendritic cell activated_CIBERSORT	0.00558214125459288	0.903117	0.0751828890217598	0.10064	-0.0814442528464857	0.0752517
	LGG (n=516)	Myeloid dendritic cell activated_CIBERSORT-ABS	0.003250962562727	0.943485	0.0782560032910534	0.087438	-0.0734498463540908	0.108756
	LGG (n=516)	Myeloid dendritic cell activated_XCELL	-0.311665228493586	3.15759e-12	0.407468104149685	1.52102e-20	0.155778792608348	0.000631307
	LGG (n=516)	Myeloid dendritic cell resting_CIBERSORT	-0.122418830613218	0.0073722	0.0197399547973582	0.666839	-0.0121518383572161	0.791015
	LGG (n=516)	Myeloid dendritic cell resting_CIBERSORT-ABS	-0.122829050531217	0.00717537	0.0244688492847403	0.593586	-0.00480698758622926	0.916517
	LGG (n=516)	Myeloid dendritic cell_MCPCOUNTER	-0.22586328712115	6.04449e-07	0.339222844470471	2.4534e-14	0.245730746741108	5.26679e-08
	LGG (n=516)	Myeloid dendritic cell_QUANTISEQ	-0.100116508939287	0.0286231	0.00208118799126503	0.963803	0.0995748685528331	0.0295001
	LGG (n=516)	Myeloid dendritic cell_TIMER	-0.254609665640767	1.64884e-08	0.424981952671823	2.19447e-22	0.0426455706497233	0.352189
	LGG (n=516)	Myeloid dendritic cell_XCELL	-0.0650896854593097	0.15536	0.00673480980853146	0.883242	-0.0261441436938473	0.568545
	LGG (n=516)	Plasmacytoid dendritic cell_XCELL	-0.129131174860537	0.00468869	-0.0127636647455314	0.780755	-0.00508301100487525	0.911743
	LIHC (n=371)	Myeloid dendritic cell activated_CIBERSORT	-0.0346635864560322	0.521066	-0.0903168328519689	0.0939544	0.0377280266962555	0.484882
	LIHC (n=371)	Myeloid dendritic cell activated_CIBERSORT-ABS	-0.0347449085802233	0.520088	-0.090271067651116	0.0941218	0.0383668371316197	0.477513
	LIHC (n=371)	Myeloid dendritic cell activated_XCELL	0.332444447041607	2.39645e-10	0.196030614229682	0.000248793	0.0192435831980176	0.721714
	LIHC (n=371)	Myeloid dendritic cell resting_CIBERSORT	0.186031696964499	0.00051427	0.140661255561503	0.00889133	0.0697740024408001	0.196057
	LIHC (n=371)	Myeloid dendritic cell resting_CIBERSORT-ABS	0.205843906314048	0.000117722	0.174975831668544	0.00110065	0.0908907883095248	0.0918758
	LIHC (n=371)	Myeloid dendritic cell_MCPCOUNTER	0.271854286979706	2.92773e-07	0.379152017168036	3.07906e-13	0.243742472161878	4.6465e-06
	LIHC (n=371)	Myeloid dendritic cell_QUANTISEQ	0.0166618261599551	0.757795	0.122814784979619	0.022516	0.116879601220056	0.0299684
	LIHC (n=371)	Myeloid dendritic cell_TIMER	0.312541897139861	2.96665e-09	0.411919681330577	1.45883e-15	0.255284024547753	1.5528e-06
	LIHC (n=371)	Myeloid dendritic cell_XCELL	0.141020618641842	0.00871706	0.103865685923794	0.0539256	-0.012683809986001	0.814406
	LIHC (n=371)	Plasmacytoid dendritic cell_XCELL	-0.291548730818019	3.46973e-08	-0.29112801708433	3.63779e-08	-0.241219920998195	5.86254e-06
	LUAD (n=515)	Myeloid dendritic cell activated_CIBERSORT	-0.0696988241229161	0.122221	0.00299202665514443	0.947167	0.138374194557844	0.00207395
	LUAD (n=515)	Myeloid dendritic cell activated_CIBERSORT-ABS	-0.0316738433042536	0.482889	0.0617800051429803	0.170823	0.174271936680075	0.000100474
	LUAD (n=515)	Myeloid dendritic cell activated_XCELL	0.0930110062282543	0.0389785	0.183983109219343	3.95911e-05	0.112333004985223	0.0125684
	LUAD (n=515)	Myeloid dendritic cell resting_CIBERSORT	-0.169065097424995	0.000162264	-9.02333018662307e-05	0.998405	0.325376587472877	1.27502e-13
	LUAD (n=515)	Myeloid dendritic cell resting_CIBERSORT-ABS	-0.136792896570021	0.00233528	0.05794932601742	0.198968	0.334943297603307	2.17481e-14
	LUAD (n=515)	Myeloid dendritic cell_MCPCOUNTER	-0.0906433543698101	0.0442576	0.0720106599736162	0.110286	0.290162398430556	5.09521e-11
	LUAD (n=515)	Myeloid dendritic cell_QUANTISEQ	0.00888447874985778	0.844007	0.00152716664689801	0.973019	-0.165063586288117	0.000232337
	LUAD (n=515)	Myeloid dendritic cell_TIMER	0.03169296358381	0.482624	0.178581510070077	6.68624e-05	0.234161544482702	1.44584e-07
	LUAD (n=515)	Myeloid dendritic cell_XCELL	-0.0235582866061621	0.601793	0.21880699847369	9.31717e-07	0.28083221795071	2.1835e-10
	LUAD (n=515)	Plasmacytoid dendritic cell_XCELL	0.0881575640097082	0.0504349	0.0398374449447363	0.377431	-0.224665271462887	4.64825e-07
	LUSC (n=501)	Myeloid dendritic cell activated_CIBERSORT	0.0848828781735426	0.0639755	0.0306739640661089	0.503924	0.113059827363509	0.0134844
	LUSC (n=501)	Myeloid dendritic cell activated_CIBERSORT-ABS	0.141581622795103	0.00193714	0.0904135404105	0.0484359	0.0852773433932773	0.0627456
	LUSC (n=501)	Myeloid dendritic cell activated_XCELL	0.115922599440462	0.0112868	0.118250011566639	0.00974021	-0.238546945512007	1.34519e-07
	LUSC (n=501)	Myeloid dendritic cell resting_CIBERSORT	-0.252290846155375	2.31991e-08	-0.108234047040372	0.0180488	0.0294516476611033	0.521078
	LUSC (n=501)	Myeloid dendritic cell resting_CIBERSORT-ABS	-0.194470582350492	1.89379e-05	-0.0525136193047841	0.252335	-0.000330977410908718	0.994248
	LUSC (n=501)	Myeloid dendritic cell_MCPCOUNTER	0.0647802205750726	0.157775	0.152856362391465	0.000809934	-0.232930294859477	2.67717e-07
	LUSC (n=501)	Myeloid dendritic cell_QUANTISEQ	0.0412228136775909	0.369005	-0.0959637955360805	0.0361515	0.00268967814077715	0.953279
	LUSC (n=501)	Myeloid dendritic cell_TIMER	0.154098001260165	0.000733044	0.345845230292194	7.55934e-15	-0.109219809747626	0.0170198
	LUSC (n=501)	Myeloid dendritic cell_XCELL	0.071198504547833	0.120449	0.254022660406714	1.84516e-08	-0.109524043599889	0.0167127
	LUSC (n=501)	Plasmacytoid dendritic cell_XCELL	0.0165919977091989	0.717764	-0.00114179155641726	0.980157	-0.330887630560508	1.19172e-13
	MESO (n=87)	Myeloid dendritic cell activated_CIBERSORT	0.248991977217201	0.0215662	0.040675084804367	0.711676	-0.0072729103999312	0.947329
	MESO (n=87)	Myeloid dendritic cell activated_CIBERSORT-ABS	0.250029828128048	0.0210094	0.0450306294912314	0.682376	-0.00728947685628502	0.947209
	MESO (n=87)	Myeloid dendritic cell activated_XCELL	-0.0153544989592556	0.889076	-0.115158169310105	0.293956	0.0149338096320465	0.892096
	MESO (n=87)	Myeloid dendritic cell resting_CIBERSORT	-0.0950849242553726	0.386697	-0.0508806442525196	0.643758	-0.0450815269885217	0.682037
	MESO (n=87)	Myeloid dendritic cell resting_CIBERSORT-ABS	-0.101894434458565	0.353444	-0.044532622469432	0.685704	-0.0371370926389306	0.73579
	MESO (n=87)	Myeloid dendritic cell_MCPCOUNTER	0.104182076434308	0.342684	0.0125670207145227	0.909118	0.0283728833133923	0.796589
	MESO (n=87)	Myeloid dendritic cell_QUANTISEQ	-0.135904700960834	0.214905	0.0630332786898932	0.566574	0.00549495951886682	0.960193
	MESO (n=87)	Myeloid dendritic cell_TIMER	-0.15760528973172	0.149711	0.202304952823404	0.0633407	0.446833541556254	1.8126e-05
	MESO (n=87)	Myeloid dendritic cell_XCELL	-0.0638306894828209	0.561666	0.0998173459993396	0.363394	0.0184960447693057	0.866572
	MESO (n=87)	Plasmacytoid dendritic cell_XCELL	0.00816520740120716	0.940878	-0.271523212636346	0.0119482	-0.144533833489285	0.186919
	OV (n=303)	Myeloid dendritic cell activated_CIBERSORT	-0.000524571403756703	0.993429	0.0366015997387858	0.565393	-0.0320464036754108	0.614775
	OV (n=303)	Myeloid dendritic cell activated_CIBERSORT-ABS	0.0238341721334202	0.708213	0.0589876264993304	0.353961	-0.0202473940321151	0.750543
	OV (n=303)	Myeloid dendritic cell activated_XCELL	-0.000970474353799798	0.987843	0.0049536911492055	0.938007	-0.183328123768515	0.00369658
	OV (n=303)	Myeloid dendritic cell resting_CIBERSORT	-0.0640701266681289	0.313955	-0.0170290106213658	0.789176	-0.0374280464586225	0.55664
	OV (n=303)	Myeloid dendritic cell resting_CIBERSORT-ABS	-0.0606070834018831	0.34088	-0.0150490992719481	0.813208	-0.035140815725056	0.581022
	OV (n=303)	Myeloid dendritic cell_MCPCOUNTER	0.0755722360024493	0.234751	0.106265740862629	0.0942981	-0.120858626051795	0.0568441
	OV (n=303)	Myeloid dendritic cell_QUANTISEQ	-0.0914330733190765	0.15028	-0.102987988662875	0.104962	0.095881705246755	0.131336
	OV (n=303)	Myeloid dendritic cell_TIMER	-0.0496452050771018	0.435434	-0.0870169928995201	0.171064	-0.119131796638385	0.0605045
	OV (n=303)	Myeloid dendritic cell_XCELL	-0.0205857827645439	0.746515	0.0442571901880649	0.486934	-0.108796901154702	0.086669
	OV (n=303)	Plasmacytoid dendritic cell_XCELL	-0.0833373032895161	0.189958	-0.143080224944611	0.0239433	-0.285997163496392	4.50932e-06
	PAAD (n=179)	Myeloid dendritic cell activated_CIBERSORT	0.084410668667591	0.272346	0.143175282751788	0.0617392	0.304810597519482	5.04422e-05
	PAAD (n=179)	Myeloid dendritic cell activated_CIBERSORT-ABS	0.117123006205791	0.127109	0.165778008469903	0.030239	0.284982367350428	0.000158131
	PAAD (n=179)	Myeloid dendritic cell activated_XCELL	0.37625040376141	3.94403e-07	0.290719946911511	0.000114588	-0.111938730747419	0.14494
	PAAD (n=179)	Myeloid dendritic cell resting_CIBERSORT	-0.156996372525479	0.0402991	0.0776547671363641	0.312713	0.234952568082039	0.00197952
	PAAD (n=179)	Myeloid dendritic cell resting_CIBERSORT-ABS	-0.0881473046959666	0.251607	0.138687733260205	0.0704467	0.218503461522826	0.00409017
	PAAD (n=179)	Myeloid dendritic cell_MCPCOUNTER	0.453845094136279	4.54067e-10	0.48205967647218	2.46047e-11	0.0117466642301535	0.878803
	PAAD (n=179)	Myeloid dendritic cell_QUANTISEQ	0.0136859040754691	0.858988	-0.114472094742325	0.136003	-0.177473881171026	0.0202213
	PAAD (n=179)	Myeloid dendritic cell_TIMER	0.422770034673823	8.39713e-09	0.580148339548381	9.13092e-17	0.135561782414059	0.0770829
	PAAD (n=179)	Myeloid dendritic cell_XCELL	0.3883651315984	1.53102e-07	0.389785283099327	1.36683e-07	0.0784505249844728	0.307765
	PAAD (n=179)	Plasmacytoid dendritic cell_XCELL	-0.0625701502424296	0.416214	0.00844763187885684	0.91268	0.0586189794196211	0.446313
	PCPG (n=181)	Myeloid dendritic cell activated_CIBERSORT	0.0395646441501108	0.611701	0.00123537780762758	0.987358	-0.015306875007797	0.844349
	PCPG (n=181)	Myeloid dendritic cell activated_CIBERSORT-ABS	0.0636230686395872	0.414018	0.0397632677684838	0.609913	-0.00899518790782507	0.90815
	PCPG (n=181)	Myeloid dendritic cell activated_XCELL	0.222257491685258	0.00389152	0.277962559827644	0.000275801	-0.145364706910139	0.0608774
	PCPG (n=181)	Myeloid dendritic cell resting_CIBERSORT	-0.143935992810314	0.0634867	0.0217753884710211	0.78	0.0205694091421786	0.791898
	PCPG (n=181)	Myeloid dendritic cell resting_CIBERSORT-ABS	-0.143548602304131	0.0642098	0.0226964103807639	0.770947	0.0203479897651115	0.794088
	PCPG (n=181)	Myeloid dendritic cell_MCPCOUNTER	0.0127138310029058	0.870462	0.357997997855468	2.03423e-06	0.184662925775009	0.0168929
	PCPG (n=181)	Myeloid dendritic cell_QUANTISEQ	-0.144000564304441	0.0633668	0.0822941555646373	0.290383	0.0951198159776757	0.22142
	PCPG (n=181)	Myeloid dendritic cell_TIMER	0.208279485451323	0.0069124	0.422035284479978	1.3424e-08	-0.0156572320539082	0.840833
	PCPG (n=181)	Myeloid dendritic cell_XCELL	0.0815221350187086	0.294948	0.250278539788628	0.00110592	-0.142483029190747	0.0662335
	PCPG (n=181)	Plasmacytoid dendritic cell_XCELL	-0.0522746620874257	0.50227	-0.0511203452820717	0.511768	-0.0264453277105805	0.734428
	PRAD (n=498)	Myeloid dendritic cell activated_CIBERSORT	0.106202300382059	0.0303325	0.112300263627107	0.0219724	0.173370216870234	0.000381778
	PRAD (n=498)	Myeloid dendritic cell activated_CIBERSORT-ABS	0.117838669595281	0.0161903	0.133563166625717	0.00636807	0.189991178484728	9.65968e-05
	PRAD (n=498)	Myeloid dendritic cell activated_XCELL	0.26395001675257	4.64073e-08	0.324678617260084	1.14506e-11	0.127691101704962	0.00912748
	PRAD (n=498)	Myeloid dendritic cell resting_CIBERSORT	-0.0672467001802194	0.171002	0.0693183605686253	0.158166	-0.0154243574637648	0.753773
	PRAD (n=498)	Myeloid dendritic cell resting_CIBERSORT-ABS	-0.0563880909747738	0.251155	0.123684884770913	0.0115765	0.0284479155871335	0.562861
	PRAD (n=498)	Myeloid dendritic cell_MCPCOUNTER	0.220322471104992	5.73172e-06	0.5355607626122	2.97416e-32	0.362103704937103	2.46862e-14
	PRAD (n=498)	Myeloid dendritic cell_QUANTISEQ	-0.0451116691574353	0.358724	0.180117289821575	0.00022173	0.0560788831442851	0.253768
	PRAD (n=498)	Myeloid dendritic cell_TIMER	0.395663496572894	4.83865e-17	0.690223187134674	3.8423e-60	0.498798424074343	1.49134e-27
	PRAD (n=498)	Myeloid dendritic cell_XCELL	0.0662630058227838	0.177362	0.270689038581853	2.02977e-08	0.118513214292151	0.0155863
	PRAD (n=498)	Plasmacytoid dendritic cell_XCELL	0.0107625703158208	0.826759	-0.00199081198596946	0.967708	0.0693043875119898	0.15825
	READ (n=166)	Myeloid dendritic cell activated_CIBERSORT	-0.0999094702905301	0.348799	-0.177446052272733	0.0942927	0.248045471678135	0.0184114
	READ (n=166)	Myeloid dendritic cell activated_CIBERSORT-ABS	-0.087587085282142	0.41171	-0.151457701604205	0.154156	0.248316655446877	0.0182799
	READ (n=166)	Myeloid dendritic cell activated_XCELL	0.48364856065418	1.37246e-06	0.272878896887989	0.00926404	-0.214439334811922	0.0423984
	READ (n=166)	Myeloid dendritic cell resting_CIBERSORT	-0.0659701084488201	0.536725	-0.00992064181908032	0.926061	-0.0140759587174397	0.89524
	READ (n=166)	Myeloid dendritic cell resting_CIBERSORT-ABS	-0.0420080980169485	0.694226	0.00721398907101448	0.946198	-0.0067432540301023	0.949704
	READ (n=166)	Myeloid dendritic cell_MCPCOUNTER	0.499456544363698	5.40763e-07	0.320941791088361	0.0020411	-0.226360983002739	0.031924
	READ (n=166)	Myeloid dendritic cell_QUANTISEQ	0.0188152139486051	0.86028	-0.172140902478483	0.104722	-0.104942076120115	0.324932
	READ (n=166)	Myeloid dendritic cell_TIMER	0.403845467476209	7.90831e-05	0.335958604721325	0.00120679	-0.0150867798020306	0.887765
	READ (n=166)	Myeloid dendritic cell_XCELL	0.44516311616654	1.10109e-05	0.148516055220268	0.16241	-0.175973718252306	0.0971015
	READ (n=166)	Plasmacytoid dendritic cell_XCELL	0.0292227085700576	0.784535	0.1958303776021	0.0643431	0.0142831676762616	0.893707
	SARC (n=260)	Myeloid dendritic cell activated_CIBERSORT	-0.0680591709852938	0.289651	-0.0344315101600023	0.592488	0.156045863525809	0.0146888
	SARC (n=260)	Myeloid dendritic cell activated_CIBERSORT-ABS	-0.0569721817377488	0.375572	-0.0265912863315318	0.67938	0.151015651868698	0.0182563
	SARC (n=260)	Myeloid dendritic cell activated_XCELL	0.309230544998627	8.35798e-07	0.0466791090994325	0.46796	-0.131359966866103	0.0403387
	SARC (n=260)	Myeloid dendritic cell resting_CIBERSORT	-0.06790011923409	0.290782	0.0131057656846149	0.838607	0.104095882457624	0.104784
	SARC (n=260)	Myeloid dendritic cell resting_CIBERSORT-ABS	-0.0584978954202279	0.3629	0.0245784089301121	0.702452	0.0959245895147001	0.135138
	SARC (n=260)	Myeloid dendritic cell_MCPCOUNTER	0.166147338378528	0.00932037	-0.0269193460544411	0.675647	-0.0378341687250606	0.556422
	SARC (n=260)	Myeloid dendritic cell_QUANTISEQ	0.172910413091273	0.00677919	0.176456443778778	0.00571142	0.0217570318700972	0.73525
	SARC (n=260)	Myeloid dendritic cell_TIMER	0.439955063971099	5.67858e-13	0.162752221659756	0.0108898	-0.367768943922177	3.13909e-09
	SARC (n=260)	Myeloid dendritic cell_XCELL	0.356283614925918	1.02981e-08	0.0159770094955908	0.8039	-0.174988024976394	0.00613381
	SARC (n=260)	Plasmacytoid dendritic cell_XCELL	0.0953533664973606	0.13749	-0.136390174322384	0.0332126	-0.180201428497793	0.00474976
	SKCM (n=471)	Myeloid dendritic cell activated_CIBERSORT	0.0769334000031251	0.10047	-0.0497159776343756	0.288894	0.150582109618336	0.00124358
	SKCM (n=471)	Myeloid dendritic cell activated_CIBERSORT-ABS	0.0764404940036086	0.102674	-0.0491143096424506	0.294776	0.150957725917796	0.00120862
	SKCM (n=471)	Myeloid dendritic cell activated_XCELL	-0.0836530702941998	0.074013	-0.025587413033864	0.585349	-0.28268117430069	7.63152e-10
	SKCM (n=471)	Myeloid dendritic cell resting_CIBERSORT	-0.0754795060571586	0.107082	0.00372999110172574	0.936619	0.0682320093038998	0.1453
	SKCM (n=471)	Myeloid dendritic cell resting_CIBERSORT-ABS	-0.0783065192659361	0.0945271	0.0162126969772416	0.729597	0.0735769746172461	0.116248
	SKCM (n=471)	Myeloid dendritic cell_MCPCOUNTER	-0.0317611732116069	0.498223	-0.00602055514846076	0.897869	0.0247501667147808	0.597687
	SKCM (n=471)	Myeloid dendritic cell_QUANTISEQ	-0.0079063427795439	0.866144	0.198147250044641	1.98402e-05	0.00395708261764807	0.932769
	SKCM (n=471)	Myeloid dendritic cell_TIMER	-0.0638734056961184	0.172848	0.0559248584322967	0.232792	-0.164704246759371	0.000406995
	SKCM (n=471)	Myeloid dendritic cell_XCELL	0.00331700538751647	0.943624	-0.0940694429718384	0.044439	-0.167163322152642	0.000331896
	SKCM (n=471)	Plasmacytoid dendritic cell_XCELL	-0.172903674472601	0.000203891	-0.103160389790441	0.0274426	-0.330681001104395	4.02004e-13
	SKCM-Metastasis (n=368)	Myeloid dendritic cell activated_CIBERSORT	0.0431433496596201	0.418375	-0.0621368448810259	0.243578	0.0504630654636217	0.343791
	SKCM-Metastasis (n=368)	Myeloid dendritic cell activated_CIBERSORT-ABS	0.0434583570640424	0.414982	-0.0627641789242658	0.238842	0.0505410231924923	0.343045
	SKCM-Metastasis (n=368)	Myeloid dendritic cell activated_XCELL	-0.0953329761295857	0.0732263	-0.0375983096880942	0.480714	-0.205089116207607	0.000101712
	SKCM-Metastasis (n=368)	Myeloid dendritic cell resting_CIBERSORT	-0.0501805173499053	0.346503	-0.0195554401715287	0.713867	-0.0320094403808449	0.548321
	SKCM-Metastasis (n=368)	Myeloid dendritic cell resting_CIBERSORT-ABS	-0.057433352762944	0.281181	-0.010277490255676	0.847201	-0.00977076491078114	0.854649
	SKCM-Metastasis (n=368)	Myeloid dendritic cell_MCPCOUNTER	-0.0114929756336796	0.829392	-0.00981968701411424	0.853929	0.0800219425050344	0.132919
	SKCM-Metastasis (n=368)	Myeloid dendritic cell_QUANTISEQ	-0.0213041731148082	0.689552	0.223234428612785	2.24631e-05	0.024923213813803	0.640256
	SKCM-Metastasis (n=368)	Myeloid dendritic cell_TIMER	-0.0481367537373058	0.366522	0.0397489914160508	0.455956	-0.120744182445389	0.0230822
	SKCM-Metastasis (n=368)	Myeloid dendritic cell_XCELL	-0.00369484870527157	0.944773	-0.102789861197768	0.0533274	-0.190083344981092	0.000322413
	SKCM-Metastasis (n=368)	Plasmacytoid dendritic cell_XCELL	-0.169776719691866	0.00134435	-0.118650217810092	0.0255895	-0.258562964939654	8.14995e-07
	SKCM-Primary (n=103)	Myeloid dendritic cell activated_CIBERSORT	0.172860281133448	0.0823181	-0.0209480152278218	0.834464	0.21407359558384	0.0307337
	SKCM-Primary (n=103)	Myeloid dendritic cell activated_CIBERSORT-ABS	0.162941632660238	0.101776	-0.0106355677229106	0.915508	0.215819337844488	0.0293653
	SKCM-Primary (n=103)	Myeloid dendritic cell activated_XCELL	-0.118081188528478	0.237204	0.00133636102657506	0.989364	-0.336259067101494	0.000549505
	SKCM-Primary (n=103)	Myeloid dendritic cell resting_CIBERSORT	-0.153296252912002	0.123989	0.11474161239807	0.250825	0.225986911373272	0.0223799
	SKCM-Primary (n=103)	Myeloid dendritic cell resting_CIBERSORT-ABS	-0.139892101572414	0.160815	0.144862202217793	0.146313	0.258233923650778	0.00878017
	SKCM-Primary (n=103)	Myeloid dendritic cell_MCPCOUNTER	-0.189421189704173	0.0565486	-0.023604367554511	0.813831	0.160733400024437	0.106564
	SKCM-Primary (n=103)	Myeloid dendritic cell_QUANTISEQ	0.0348978524453569	0.72768	0.101424908543184	0.310423	-0.0064033181088206	0.949071
	SKCM-Primary (n=103)	Myeloid dendritic cell_TIMER	-0.180071829152324	0.070132	0.0981156383253855	0.326555	-0.193717221182721	0.051074
	SKCM-Primary (n=103)	Myeloid dendritic cell_XCELL	0.0194828070862563	0.845894	-0.0780430385340987	0.435584	-0.0251912349329538	0.801564
	SKCM-Primary (n=103)	Plasmacytoid dendritic cell_XCELL	-0.233791993141658	0.0180322	-0.0628625691718618	0.530215	-0.441115741215287	3.47693e-06
	STAD (n=415)	Myeloid dendritic cell activated_CIBERSORT	0.000538346335832754	0.991666	-0.037898565540781	0.461954	0.160280472675027	0.00174638
	STAD (n=415)	Myeloid dendritic cell activated_CIBERSORT-ABS	0.0554809679112028	0.281319	0.019597914490531	0.703718	0.168182235902583	0.00101338
	STAD (n=415)	Myeloid dendritic cell activated_XCELL	0.195238432397521	0.000130663	0.163307248554139	0.00142177	0.106091232209999	0.0389814
	STAD (n=415)	Myeloid dendritic cell resting_CIBERSORT	-0.0288578594967497	0.575436	0.0801482400450889	0.119311	0.0074237355328732	0.885462
	STAD (n=415)	Myeloid dendritic cell resting_CIBERSORT-ABS	0.016017617821132	0.755938	0.119730426286861	0.0197219	0.0108625215001662	0.83306
	STAD (n=415)	Myeloid dendritic cell_MCPCOUNTER	0.34011140368198	1.02276e-11	0.336023514231405	1.86326e-11	-0.034857472790758	0.498681
	STAD (n=415)	Myeloid dendritic cell_QUANTISEQ	0.0608507370214723	0.237277	0.0291245962267372	0.571909	-0.121628197930064	0.0178446
	STAD (n=415)	Myeloid dendritic cell_TIMER	0.183877642682305	0.000319908	0.233460909334214	4.35627e-06	0.0658569874861351	0.200808
	STAD (n=415)	Myeloid dendritic cell_XCELL	0.210015310290252	3.77056e-05	0.243856616346779	1.552e-06	0.0639091782660913	0.214481
	STAD (n=415)	Plasmacytoid dendritic cell_XCELL	-0.133756477360982	0.00913169	0.0130293090005669	0.800402	0.134371273788872	0.00881422
	TGCT (n=150)	Myeloid dendritic cell activated_CIBERSORT	0.0632876116355026	0.446338	-0.135662451425251	0.101346	0.00268704655667891	0.974232
	TGCT (n=150)	Myeloid dendritic cell activated_CIBERSORT-ABS	0.0652638280088612	0.43224	-0.134245293622741	0.104998	0.00308378634122016	0.970429
	TGCT (n=150)	Myeloid dendritic cell activated_XCELL	-0.240597387402506	0.00333084	-0.128727511597964	0.120211	-0.342949487811312	2.1165e-05
	TGCT (n=150)	Myeloid dendritic cell resting_CIBERSORT	-0.0934724379215186	0.260129	0.0587476894398513	0.479686	-0.0543392322470069	0.513313
	TGCT (n=150)	Myeloid dendritic cell resting_CIBERSORT-ABS	-0.0999318944555638	0.22848	0.0771287820577103	0.353129	-0.0509668562603995	0.539834
	TGCT (n=150)	Myeloid dendritic cell_MCPCOUNTER	-0.305568211833351	0.000167474	0.0304069292313239	0.714662	-0.352753158097331	1.17539e-05
	TGCT (n=150)	Myeloid dendritic cell_QUANTISEQ	-0.214386154033664	0.00912076	-0.208766907050842	0.0111621	-0.426880597760036	6.97735e-08
	TGCT (n=150)	Myeloid dendritic cell_TIMER	-0.231581669081042	0.00476835	0.0442121678584024	0.594914	-0.170423475257326	0.0390407
	TGCT (n=150)	Myeloid dendritic cell_XCELL	-0.2213362953619	0.00705683	-0.00361701306663905	0.965319	-0.307542857641026	0.000151144
	TGCT (n=150)	Plasmacytoid dendritic cell_XCELL	-0.0331677711262291	0.69003	-0.225862785312059	0.00594679	-0.232589148045024	0.00458392
	THCA (n=509)	Myeloid dendritic cell activated_CIBERSORT	0.175384412352507	9.83364e-05	0.0713148327178251	0.115636	0.0469298440937298	0.300844
	THCA (n=509)	Myeloid dendritic cell activated_CIBERSORT-ABS	0.231253320267934	2.39624e-07	0.135212463857103	0.00276216	0.0514513301304364	0.256613
	THCA (n=509)	Myeloid dendritic cell activated_XCELL	0.444953164521996	4.19872e-25	0.47736627061019	3.83872e-29	-0.250074587425653	2.15131e-08
	THCA (n=509)	Myeloid dendritic cell resting_CIBERSORT	0.330903216623609	6.21075e-14	0.391440112430729	2.56172e-19	-0.189190906171279	2.59132e-05
	THCA (n=509)	Myeloid dendritic cell resting_CIBERSORT-ABS	0.367163404832295	5.08419e-17	0.43604027195151	4.5702e-24	-0.174194966491047	0.000109806
	THCA (n=509)	Myeloid dendritic cell_MCPCOUNTER	0.202209732027798	6.72872e-06	0.194674073438769	1.48457e-05	0.250513875299142	2.02874e-08
	THCA (n=509)	Myeloid dendritic cell_QUANTISEQ	-0.237014811658171	1.17028e-07	-0.22698329346009	4.02737e-07	0.21899134763406	1.03594e-06
	THCA (n=509)	Myeloid dendritic cell_TIMER	0.452465620585354	5.31025e-26	0.500696138565315	2.50047e-32	-0.119213625616474	0.00838481
	THCA (n=509)	Myeloid dendritic cell_XCELL	0.467146664977877	8.02693e-28	0.484986109839382	3.71849e-30	-0.256917055668473	8.51891e-09
	THCA (n=509)	Plasmacytoid dendritic cell_XCELL	-0.016751138876663	0.712037	-0.00183756457213866	0.967703	-0.0746470877535982	0.0995421
	THYM (n=120)	Myeloid dendritic cell activated_CIBERSORT	0.0442776386108951	0.638449	0.165051230502594	0.0779423	0.0271162853915096	0.773602
	THYM (n=120)	Myeloid dendritic cell activated_CIBERSORT-ABS	0.0442776386108951	0.638449	0.165051230502594	0.0779423	0.0271162853915096	0.773602
	THYM (n=120)	Myeloid dendritic cell activated_XCELL	0.124946291316545	0.183359	0.168471599938654	0.071891	-0.241115749807485	0.00943576
	THYM (n=120)	Myeloid dendritic cell resting_CIBERSORT	-0.0902726414617315	0.337331	-0.254333377052432	0.00609024	-0.132529180502237	0.157971
	THYM (n=120)	Myeloid dendritic cell resting_CIBERSORT-ABS	-0.0404947329700726	0.667421	0.0159423944297521	0.865713	0.057830071893332	0.539283
	THYM (n=120)	Myeloid dendritic cell_MCPCOUNTER	-0.402413328282205	8.26354e-06	-0.304250685067284	0.000946995	-0.278698342216715	0.00256089
	THYM (n=120)	Myeloid dendritic cell_QUANTISEQ	0.0794429458437242	0.398692	0.250062283013686	0.00703282	0.595250658811466	2.28539e-12
	THYM (n=120)	Myeloid dendritic cell_TIMER	-0.312555841577577	0.000671913	-0.272349817507768	0.00323377	-0.294034647421239	0.001425
	THYM (n=120)	Myeloid dendritic cell_XCELL	-0.258357145605999	0.00530673	-0.168751543096451	0.071413	-0.525359709496736	1.65848e-09
	THYM (n=120)	Plasmacytoid dendritic cell_XCELL	-0.0264895810694372	0.778699	-0.0342189664048181	0.716564	-0.671129565266725	2.26524e-16
	UCEC (n=545)	Myeloid dendritic cell activated_CIBERSORT	-0.0749680163067493	0.487566	0.00935107661376873	0.931094	-0.00242574573009704	0.982105
	UCEC (n=545)	Myeloid dendritic cell activated_CIBERSORT-ABS	-0.047307394058794	0.661616	0.0549702875567913	0.610977	0.0105929821174713	0.92197
	UCEC (n=545)	Myeloid dendritic cell activated_XCELL	0.00616567923769449	0.954535	-0.234565623202972	0.0278249	-0.0179789854982534	0.867953
	UCEC (n=545)	Myeloid dendritic cell resting_CIBERSORT	-0.131923218989825	0.220493	-0.15008738909666	0.162795	0.117560387608714	0.275346
	UCEC (n=545)	Myeloid dendritic cell resting_CIBERSORT-ABS	-0.127229751506582	0.237498	-0.142434288683451	0.185567	0.119066755641978	0.269198
	UCEC (n=545)	Myeloid dendritic cell_MCPCOUNTER	-0.0813303218553252	0.451278	-0.0205643436539523	0.849174	-0.175447864789923	0.102044
	UCEC (n=545)	Myeloid dendritic cell_QUANTISEQ	0.125149076837279	0.245321	0.258268365817861	0.0151196	0.23023489865884	0.0309283
	UCEC (n=545)	Myeloid dendritic cell_TIMER	0.183443588784495	0.0871183	0.115086343124778	0.285646	0.503136349737834	5.85258e-07
	UCEC (n=545)	Myeloid dendritic cell_XCELL	-0.131570154872698	0.221742	-0.271215369673931	0.0105899	-0.174953049611137	0.10303
	UCEC (n=545)	Plasmacytoid dendritic cell_XCELL	-0.121844477209086	0.258106	-0.229756525256218	0.0312883	0.095342839971035	0.3769
	UCS (n=57)	Myeloid dendritic cell activated_CIBERSORT	-0.0277081583150669	0.84387	0.000814419934678067	0.995382	0.0142576527573026	0.919291
	UCS (n=57)	Myeloid dendritic cell activated_CIBERSORT-ABS	-0.0168535125900618	0.904659	0.0234420992179646	0.867673	0.0425473523142841	0.762271
	UCS (n=57)	Myeloid dendritic cell activated_XCELL	0.0574562637412676	0.682795	0.0732575576172451	0.602153	0.105138471300577	0.453708
	UCS (n=57)	Myeloid dendritic cell resting_CIBERSORT	-0.0417109253076577	0.766811	-0.0379517525816089	0.787313	0.115629533124691	0.409659
	UCS (n=57)	Myeloid dendritic cell resting_CIBERSORT-ABS	-0.0409032948016858	0.771203	-0.0481380436038656	0.732131	0.114184168057012	0.415577
	UCS (n=57)	Myeloid dendritic cell_MCPCOUNTER	0.0277029969487069	0.843898	0.165264297631952	0.236965	0.0628583964932646	0.654769
	UCS (n=57)	Myeloid dendritic cell_QUANTISEQ	0.209527261665449	0.132124	-0.0536886088145806	0.702599	-0.112620799196259	0.422032
	UCS (n=57)	Myeloid dendritic cell_TIMER	0.11754804749157	0.40188	0.147397321559046	0.292228	0.342128343442409	0.0121583
	UCS (n=57)	Myeloid dendritic cell_XCELL	0.275876361639786	0.0455535	-0.115688668487698	0.409418	-0.00472195243700617	0.973231
	UCS (n=57)	Plasmacytoid dendritic cell_XCELL	0.181630786757476	0.193047	-0.239385350039485	0.0842764	-0.162365758839777	0.245405
	UVM (n=80)	Myeloid dendritic cell activated_CIBERSORT	NA	NA	NA	NA	NA	NA
	UVM (n=80)	Myeloid dendritic cell activated_CIBERSORT-ABS	NA	NA	NA	NA	NA	NA
	UVM (n=80)	Myeloid dendritic cell activated_XCELL	-0.0385754850107014	0.739069	-0.0482429216566419	0.676936	0.0305948280360316	0.791673
	UVM (n=80)	Myeloid dendritic cell resting_CIBERSORT	-0.066630181776008	0.564781	0.156331327701884	0.17455	-0.0155404370319485	0.893288
	UVM (n=80)	Myeloid dendritic cell resting_CIBERSORT-ABS	-0.0255575419544298	0.825377	0.143269654463996	0.21385	0.0569122709784839	0.622978
	UVM (n=80)	Myeloid dendritic cell_MCPCOUNTER	0.0686156567409971	0.553214	0.163966224702076	0.154178	0.525458572173742	9.25747e-07
	UVM (n=80)	Myeloid dendritic cell_QUANTISEQ	0.084020888331438	0.467528	0.142168481326398	0.217429	0.179825269824097	0.117598
	UVM (n=80)	Myeloid dendritic cell_TIMER	-0.166570220267046	0.147651	0.2012468407971	0.0792501	-0.111487757273991	0.334388
	UVM (n=80)	Myeloid dendritic cell_XCELL	-0.108453095326279	0.347793	0.0303749270826336	0.793137	0.0335323635075119	0.772188
	UVM (n=80)	Plasmacytoid dendritic cell_XCELL	-0.0806602706198	0.485583	0.105167894323281	0.362676	-0.178176564177691	0.121057
Endothelial cell	ACC (n=79)	Endothelial cell_EPIC	0.0268458884251277	0.821627	-0.0867051711300357	0.465758	-0.0190125073675167	0.873154
	ACC (n=79)	Endothelial cell_MCPCOUNTER	0.192929767243084	0.101977	0.109795594291787	0.355121	0.173160263567247	0.14291
	ACC (n=79)	Endothelial cell_XCELL	0.0138056916032813	0.907712	-0.220437039073346	0.0609261	-0.110505611119745	0.351999
	BLCA (n=408)	Endothelial cell_EPIC	0.186733876879096	0.000316118	0.00341639075420354	0.947923	0.0367009104836068	0.48275
	BLCA (n=408)	Endothelial cell_MCPCOUNTER	0.255846978617996	6.54735e-07	0.19391715014095	0.000181902	0.0540247505641104	0.301322
	BLCA (n=408)	Endothelial cell_XCELL	0.261425466902362	3.6439e-07	-0.0336370347558145	0.520057	-0.0844568904770475	0.105761
	BRCA (n=1100)	Endothelial cell_EPIC	0.260648572995441	6.70525e-17	0.24049575998503	1.52006e-14	0.160273661393646	3.78263e-07
	BRCA (n=1100)	Endothelial cell_MCPCOUNTER	0.283588846797741	7.68793e-20	0.409069009099659	2.19922e-41	0.22239818247948	1.32288e-12
	BRCA (n=1100)	Endothelial cell_XCELL	0.277918301071699	4.35454e-19	0.151643673373707	1.56485e-06	0.0553629017062378	0.0810527
	BRCA-Basal (n=191)	Endothelial cell_EPIC	0.420549665556568	7.57601e-09	0.400570378264879	4.3288e-08	0.246307168748223	0.00105207
	BRCA-Basal (n=191)	Endothelial cell_MCPCOUNTER	0.38499204929413	1.55946e-07	0.484079568427406	1.31296e-11	0.301086702701089	5.41246e-05
	BRCA-Basal (n=191)	Endothelial cell_XCELL	0.455563351767172	2.67967e-10	0.214383609262759	0.00450238	0.13621755691039	0.0730937
	BRCA-Her2 (n=82)	Endothelial cell_EPIC	0.244572671889064	0.0384051	0.180797204220299	0.128556	0.201435115162933	0.089742
	BRCA-Her2 (n=82)	Endothelial cell_MCPCOUNTER	0.216032083108966	0.0683642	0.499433151641649	7.96868e-06	0.17795675586108	0.134771
	BRCA-Her2 (n=82)	Endothelial cell_XCELL	0.246605381036435	0.0367741	0.0409546384064926	0.732672	0.0299186336658893	0.802989
	BRCA-LumA (n=568)	Endothelial cell_EPIC	0.231499374031367	1.01794e-07	0.25936359675146	2.15367e-09	0.157171473527997	0.000334021
	BRCA-LumA (n=568)	Endothelial cell_MCPCOUNTER	0.27506031093657	1.98872e-10	0.4185679674333	2.3993e-23	0.200260555936926	4.45381e-06
	BRCA-LumA (n=568)	Endothelial cell_XCELL	0.254486298500478	4.37599e-09	0.172014335048967	8.45684e-05	0.0118610036464333	0.787893
	BRCA-LumB (n=219)	Endothelial cell_EPIC	0.10628311005824	0.14231	0.153999450709942	0.0329507	-0.0445797503864636	0.539224
	BRCA-LumB (n=219)	Endothelial cell_MCPCOUNTER	0.0863636916502115	0.233613	0.33608181335948	1.88071e-06	0.0384586007394401	0.596379
	BRCA-LumB (n=219)	Endothelial cell_XCELL	0.127626884968308	0.0777112	0.015139395146849	0.834901	-0.1386503121442	0.0551207
	CESC (n=306)	Endothelial cell_EPIC	0.264394405297415	8.19129e-06	0.254001489896642	1.87997e-05	0.0609536661495493	0.312101
	CESC (n=306)	Endothelial cell_MCPCOUNTER	0.259465218768583	1.22005e-05	0.407329109712241	1.7008e-12	0.301592712719806	3.11368e-07
	CESC (n=306)	Endothelial cell_XCELL	0.141722799308444	0.0182752	0.118769334147721	0.048294	-0.0650389099861297	0.280717
	CHOL (n=36)	Endothelial cell_EPIC	0.405231299576535	0.0157381	0.195406046770449	0.260614	-0.229879291479679	0.184024
	CHOL (n=36)	Endothelial cell_MCPCOUNTER	0.453856984799997	0.00617206	0.443604129589382	0.00760315	-0.0635866089387471	0.716688
	CHOL (n=36)	Endothelial cell_XCELL	0.379507865492183	0.0245428	0.0813381229228762	0.642291	-0.408712002991935	0.0147815
	COAD (n=458)	Endothelial cell_EPIC	0.600048542230815	2.75856e-28	0.356623957047612	1.14075e-09	0.0364600904210987	0.547129
	COAD (n=458)	Endothelial cell_MCPCOUNTER	0.575887958204833	1.07971e-25	0.387769945038974	2.67032e-11	-0.0398413941774527	0.510572
	COAD (n=458)	Endothelial cell_XCELL	0.600687283732112	2.33958e-28	0.346517995883273	3.54563e-09	-0.0340433743739901	0.574023
	DLBC (n=48)	Endothelial cell_EPIC	0.0824016729220801	0.608523	0.222711202070659	0.161634	0.280161408242521	0.0760381
	DLBC (n=48)	Endothelial cell_MCPCOUNTER	0.317681365121257	0.0429687	0.560463414289741	0.000138413	0.379554993051056	0.0143834
	DLBC (n=48)	Endothelial cell_XCELL	0.172074605552642	0.282021	-0.0823585723964908	0.608711	-0.269349439600976	0.0885727
	ESCA (n=185)	Endothelial cell_EPIC	0.120164606944793	0.108104	-0.0525898057123801	0.483218	-0.349053179282073	1.56831e-06
	ESCA (n=185)	Endothelial cell_MCPCOUNTER	0.259591791167761	0.000433098	0.219274065535404	0.00310192	-0.169640009281134	0.0228083
	ESCA (n=185)	Endothelial cell_XCELL	0.0963033709712966	0.198431	-0.0681968444045869	0.363011	-0.318501366402148	1.3162e-05
	GBM (n=153)	Endothelial cell_EPIC	0.221199320882763	0.00938753	-0.106322499211841	0.216244	-0.00371571664721374	0.965627
	GBM (n=153)	Endothelial cell_MCPCOUNTER	0.190907177822456	0.0254416	0.0453848767782529	0.598457	0.0691406009375317	0.422081
	GBM (n=153)	Endothelial cell_XCELL	0.126423458238177	0.140993	-0.0716631997734242	0.405307	-0.0399828236779874	0.64273
	HNSC (n=522)	Endothelial cell_EPIC	0.0970232279853772	0.0314223	0.178370125882482	6.94025e-05	0.100806649906327	0.0253511
	HNSC (n=522)	Endothelial cell_MCPCOUNTER	0.242274343468655	5.28305e-08	0.435680871370954	3.28489e-24	0.220697910730964	7.65533e-07
	HNSC (n=522)	Endothelial cell_XCELL	0.254486053087398	1.03472e-08	0.287253504953747	8.43018e-11	0.00666218122581016	0.882816
	HNSC-HPV- (n=422)	Endothelial cell_EPIC	0.106788582233881	0.0327449	0.183908519991924	0.00021709	0.132203717199327	0.00811063
	HNSC-HPV- (n=422)	Endothelial cell_MCPCOUNTER	0.247077513111997	5.61888e-07	0.421905667998139	1.07316e-18	0.211210404009322	2.05223e-05
	HNSC-HPV- (n=422)	Endothelial cell_XCELL	0.247156273069957	5.57106e-07	0.272415819699906	3.08898e-08	-0.0200419322933908	0.689433
	HNSC-HPV+ (n=98)	Endothelial cell_EPIC	0.150968099538241	0.15789	0.179508151267079	0.0923288	0.0454288837160219	0.672489
	HNSC-HPV+ (n=98)	Endothelial cell_MCPCOUNTER	0.242746111922733	0.0219007	0.478409308734635	2.1179e-06	0.271073605052683	0.0101859
	HNSC-HPV+ (n=98)	Endothelial cell_XCELL	0.212983238816405	0.0450774	0.316776331372958	0.00249033	0.0579737877925619	0.589441
	KICH (n=66)	Endothelial cell_EPIC	0.109395742072152	0.385684	0.087922765040104	0.486146	0.0070365348507166	0.955636
	KICH (n=66)	Endothelial cell_MCPCOUNTER	0.123748403739211	0.326043	0.222883320499346	0.0743264	0.149186323554416	0.235586
	KICH (n=66)	Endothelial cell_XCELL	0.0718231729474331	0.569657	-0.0660894679603396	0.60093	-0.0263767189993487	0.834787
	KIRC (n=533)	Endothelial cell_EPIC	-0.0324732654222279	0.486729	0.251072653409368	4.65824e-08	0.495528942152451	6.15478e-30
	KIRC (n=533)	Endothelial cell_MCPCOUNTER	-0.0087649172453451	0.851125	0.291138020714849	1.85863e-10	0.499930977682568	1.60264e-30
	KIRC (n=533)	Endothelial cell_XCELL	0.0103050841824531	0.825354	0.250150549610856	5.23452e-08	0.439367417603471	3.51716e-23
	KIRP (n=290)	Endothelial cell_EPIC	0.14066429303747	0.0238412	0.341111063406056	1.88794e-08	0.0701957244186139	0.261258
	KIRP (n=290)	Endothelial cell_MCPCOUNTER	0.119660078430997	0.0549091	0.39372567401784	5.36801e-11	0.14475776923783	0.0200117
	KIRP (n=290)	Endothelial cell_XCELL	0.0996419553671751	0.110335	0.192620737134094	0.00188306	-0.331464031489657	4.94753e-08
	LGG (n=516)	Endothelial cell_EPIC	0.0524571731232243	0.252347	-0.150556162500701	0.000960452	0.0369917870873621	0.419714
	LGG (n=516)	Endothelial cell_MCPCOUNTER	0.00399326123853946	0.93061	-0.0536825275505165	0.24142	0.101737616872214	0.0261309
	LGG (n=516)	Endothelial cell_XCELL	-0.175050726794194	0.000119625	-0.0485331432135771	0.289629	0.0249285200405851	0.586665
	LIHC (n=371)	Endothelial cell_EPIC	0.0574433723204879	0.287342	0.0498898331946199	0.355551	0.0694810478073201	0.197946
	LIHC (n=371)	Endothelial cell_MCPCOUNTER	0.261179097308134	8.68877e-07	0.425871027904772	1.24187e-16	0.372142363548527	8.97244e-13
	LIHC (n=371)	Endothelial cell_XCELL	0.118210817098707	0.0281347	0.0147324470051859	0.785111	-0.157448699299498	0.00336596
	LUAD (n=515)	Endothelial cell_EPIC	0.151749359996564	0.000723735	0.303421517123872	5.8658e-12	0.20769342575824	3.309e-06
	LUAD (n=515)	Endothelial cell_MCPCOUNTER	0.129195152093141	0.00406122	0.334333400890359	2.43891e-14	0.331817515579301	3.90258e-14
	LUAD (n=515)	Endothelial cell_XCELL	0.159871987054939	0.000365705	0.27399554173348	6.13059e-10	0.0504277893794814	0.26376
	LUSC (n=501)	Endothelial cell_EPIC	0.243381772199717	7.33606e-08	0.253625356146629	1.94497e-08	-0.010693233588641	0.81581
	LUSC (n=501)	Endothelial cell_MCPCOUNTER	0.247565975082468	4.29572e-08	0.398620270739105	1.28723e-19	0.0999680240551074	0.0290301
	LUSC (n=501)	Endothelial cell_XCELL	0.244236721094321	6.58135e-08	0.27342861128397	1.26172e-09	-0.11013147679777	0.0161141
	MESO (n=87)	Endothelial cell_EPIC	-0.0896972244740957	0.414288	0.129772242465975	0.236516	0.131666762494481	0.229685
	MESO (n=87)	Endothelial cell_MCPCOUNTER	-0.072329627436331	0.510644	0.483745560948192	2.7312e-06	0.236686780108769	0.029189
	MESO (n=87)	Endothelial cell_XCELL	-0.159071554375784	0.14591	0.367500133748737	0.000540321	0.244872859131844	0.0239024
	OV (n=303)	Endothelial cell_EPIC	0.232067664365302	0.000220668	0.116547830784587	0.0663426	0.244673203546185	9.58331e-05
	OV (n=303)	Endothelial cell_MCPCOUNTER	0.352035879827033	1.12354e-08	0.367131329888171	2.31508e-09	0.336934692822608	5.03181e-08
	OV (n=303)	Endothelial cell_XCELL	0.191432876169862	0.00241602	0.218793290170185	0.000506388	0.0964009699578408	0.129251
	PAAD (n=179)	Endothelial cell_EPIC	0.379867247140177	2.98525e-07	0.320991219012403	1.86436e-05	-0.077769488108711	0.311997
	PAAD (n=179)	Endothelial cell_MCPCOUNTER	0.509471938953503	1.10937e-12	0.520172037047075	3.0639e-13	-0.018551640313118	0.809683
	PAAD (n=179)	Endothelial cell_XCELL	0.490963270872696	9.26617e-12	0.383904696110219	2.17882e-07	-0.235764424440714	0.00190738
	PCPG (n=181)	Endothelial cell_EPIC	0.336798742310673	8.56982e-06	0.248663084542822	0.00119383	0.105035187761836	0.176728
	PCPG (n=181)	Endothelial cell_MCPCOUNTER	0.259718084028447	0.00070035	0.344589602313978	5.11334e-06	0.0560832472469733	0.4716
	PCPG (n=181)	Endothelial cell_XCELL	0.251965634129491	0.00102048	0.16366350810834	0.0345679	-0.0202541831135843	0.795016
	PRAD (n=498)	Endothelial cell_EPIC	0.210920148658878	1.43853e-05	0.402999008531419	1.12294e-17	0.248318091371754	2.89673e-07
	PRAD (n=498)	Endothelial cell_MCPCOUNTER	0.205705173241514	2.35508e-05	0.459834516159688	3.72109e-23	0.309184695464494	1.15001e-10
	PRAD (n=498)	Endothelial cell_XCELL	0.159962353808289	0.00106077	0.154839350788662	0.0015363	-0.0188535931815185	0.701411
	READ (n=166)	Endothelial cell_EPIC	0.366111998214046	0.000387077	0.254775457052377	0.0153777	-0.235764215977132	0.0252846
	READ (n=166)	Endothelial cell_MCPCOUNTER	0.459073285273893	5.34001e-06	0.336597182103287	0.00117943	-0.134630407959694	0.205824
	READ (n=166)	Endothelial cell_XCELL	0.353126181827952	0.000640391	0.15333297982591	0.14906	-0.117664989387394	0.269374
	SARC (n=260)	Endothelial cell_EPIC	0.0889393969431844	0.166086	-0.0820429878459867	0.201558	0.0795450758173044	0.215673
	SARC (n=260)	Endothelial cell_MCPCOUNTER	0.209141877372661	0.00101424	0.250795785541289	7.46593e-05	0.204182074745009	0.00134174
	SARC (n=260)	Endothelial cell_XCELL	0.344818391412188	3.21914e-08	0.138518363069322	0.0305371	-0.0600983806880729	0.349896
	SKCM (n=471)	Endothelial cell_EPIC	0.316913089037873	4.03784e-12	0.0261558374846874	0.577041	0.185458767045238	6.65064e-05
	SKCM (n=471)	Endothelial cell_MCPCOUNTER	0.281779560557658	8.68091e-10	0.223984711387328	1.31999e-06	0.165240194639006	0.000389392
	SKCM (n=471)	Endothelial cell_XCELL	0.326400757238805	8.34026e-13	0.0379825613527767	0.417915	0.0504868199558872	0.281473
	SKCM-Metastasis (n=368)	Endothelial cell_EPIC	0.340117626060509	4.90989e-11	0.080055717712356	0.132755	0.197770890037295	0.000180443
	SKCM-Metastasis (n=368)	Endothelial cell_MCPCOUNTER	0.339120438371475	5.63395e-11	0.245643419890519	2.90727e-06	0.233694853973074	8.86868e-06
	SKCM-Metastasis (n=368)	Endothelial cell_XCELL	0.381914863176065	9.74296e-14	0.077042438008888	0.148018	0.118295260069977	0.0260369
	SKCM-Primary (n=103)	Endothelial cell_EPIC	0.249539025606038	0.0114288	-0.209614124237103	0.0344761	0.379196822962533	8.48261e-05
	SKCM-Primary (n=103)	Endothelial cell_MCPCOUNTER	0.109439810924494	0.273535	0.191549449041392	0.0537792	0.27273232506055	0.00554918
	SKCM-Primary (n=103)	Endothelial cell_XCELL	0.144024136679258	0.148686	-0.0583118894766156	0.56046	0.0457458772065451	0.64799
	STAD (n=415)	Endothelial cell_EPIC	0.438806987987634	2.86858e-19	0.276743269151358	4.32213e-08	0.0739551167899726	0.150728
	STAD (n=415)	Endothelial cell_MCPCOUNTER	0.509183563344453	2.16034e-26	0.404517659540421	2.35795e-16	0.0389672024770855	0.449414
	STAD (n=415)	Endothelial cell_XCELL	0.466006423441323	7.91054e-22	0.300758547655361	2.30523e-09	0.0631550065854848	0.21995
	TGCT (n=150)	Endothelial cell_EPIC	0.0203654590870281	0.806584	0.280812930814427	0.000570635	0.0420578593653664	0.613
	TGCT (n=150)	Endothelial cell_MCPCOUNTER	-0.118706238409046	0.152139	0.50441840856258	7.32022e-11	0.0880321029595763	0.289017
	TGCT (n=150)	Endothelial cell_XCELL	0.158508010570135	0.0551691	0.395761120108372	6.99567e-07	0.115288525723777	0.164375
	THCA (n=509)	Endothelial cell_EPIC	-0.195375509233431	1.38089e-05	-0.142143153897933	0.00164397	0.246677808768032	3.37348e-08
	THCA (n=509)	Endothelial cell_MCPCOUNTER	-0.219340933140417	9.94727e-07	-0.131953265114808	0.00349755	0.417354973138183	5.4483e-22
	THCA (n=509)	Endothelial cell_XCELL	-0.186365220954871	3.43191e-05	-0.13478221962423	0.00285042	0.152895989115827	0.000701821
	THYM (n=120)	Endothelial cell_EPIC	0.391265072388728	1.53448e-05	0.411114581044529	5.01825e-06	0.498181870940105	1.46736e-08
	THYM (n=120)	Endothelial cell_MCPCOUNTER	0.251355144267518	0.00673472	0.422969619281148	2.48608e-06	0.628538732024102	5.46022e-14
	THYM (n=120)	Endothelial cell_XCELL	0.311851030953951	0.000692036	0.0846177813603801	0.368586	-0.0206557539341452	0.826563
	UCEC (n=545)	Endothelial cell_EPIC	0.186054799306389	0.0826378	0.23865679642606	0.0251396	0.0619437505339807	0.566424
	UCEC (n=545)	Endothelial cell_MCPCOUNTER	0.301232541490743	0.00434492	0.315976649762022	0.00270888	0.112503867642609	0.296667
	UCEC (n=545)	Endothelial cell_XCELL	0.203857854440163	0.056771	-0.0632542823276609	0.558225	-0.128293233240154	0.233568
	UCS (n=57)	Endothelial cell_EPIC	0.0427592063011474	0.761122	0.264038064220856	0.0560759	0.16594618053754	0.235009
	UCS (n=57)	Endothelial cell_MCPCOUNTER	0.0796855689900062	0.570585	0.450845192587458	0.000704341	0.194411580316739	0.163034
	UCS (n=57)	Endothelial cell_XCELL	0.186114415480986	0.1821	0.087145817932172	0.534938	0.00731605575955055	0.958535
	UVM (n=80)	Endothelial cell_EPIC	-0.0693758901152434	0.548815	-0.148358994239979	0.197854	0.213573795861524	0.0621772
	UVM (n=80)	Endothelial cell_MCPCOUNTER	0.0838206186426287	0.468594	0.380221395096187	0.000647439	0.363992491322572	0.00113721
	UVM (n=80)	Endothelial cell_XCELL	-0.145056285086608	0.208134	-0.128095512530935	0.2669	-0.450521807763619	3.93227e-05
Eosinophil	ACC (n=79)	Eosinophil_CIBERSORT	-0.0295489973045215	0.804008	-0.10404049181499	0.381052	-0.133572843159606	0.259909
	ACC (n=79)	Eosinophil_CIBERSORT-ABS	-0.019911587123715	0.867209	-0.101139407148805	0.394543	-0.136981448810579	0.247834
	ACC (n=79)	Eosinophil_XCELL	0.0171080605523712	0.88577	0.0276101191405859	0.816636	0.00553012634547306	0.962964
	BLCA (n=408)	Eosinophil_CIBERSORT	-0.00894391059781578	0.864229	0.0270178712648314	0.605419	0.0322702591298792	0.537165
	BLCA (n=408)	Eosinophil_CIBERSORT-ABS	-0.00860440148733476	0.869336	0.0275252167184748	0.59866	0.0297776389926754	0.569073
	BLCA (n=408)	Eosinophil_XCELL	-0.0687374638437422	0.18828	-0.238060441054931	3.87809e-06	0.241366639619511	2.81476e-06
	BRCA (n=1100)	Eosinophil_CIBERSORT	0.018235576690509	0.565798	-0.0140113057976944	0.65906	0.0963393564518549	0.00236093
	BRCA (n=1100)	Eosinophil_CIBERSORT-ABS	0.0182425589205708	0.565649	-0.0141216967606342	0.656546	0.0960559658447741	0.00243236
	BRCA (n=1100)	Eosinophil_XCELL	0.0444802308963371	0.161127	-0.0300784923060467	0.343471	-0.0176195755152401	0.578997
	BRCA-Basal (n=191)	Eosinophil_CIBERSORT	0.0437034461195591	0.566911	-0.0396743592399818	0.603222	0.00995330713631256	0.896289
	BRCA-Basal (n=191)	Eosinophil_CIBERSORT-ABS	0.042785470005683	0.575092	-0.0401235080089397	0.599123	0.00857125743575517	0.910625
	BRCA-Basal (n=191)	Eosinophil_XCELL	0.120166415879731	0.114243	-0.108115614098757	0.155599	-0.036975372243391	0.62811
	BRCA-Her2 (n=82)	Eosinophil_CIBERSORT	NA	NA	NA	NA	NA	NA
	BRCA-Her2 (n=82)	Eosinophil_CIBERSORT-ABS	NA	NA	NA	NA	NA	NA
	BRCA-Her2 (n=82)	Eosinophil_XCELL	0.0377006760490063	0.753207	0.0141848269989181	0.90586	-0.0512220230295408	0.669156
	BRCA-LumA (n=568)	Eosinophil_CIBERSORT	-0.0217824613879327	0.621206	-0.0398380550872852	0.366001	0.101004288297823	0.0216235
	BRCA-LumA (n=568)	Eosinophil_CIBERSORT-ABS	-0.0217562882724798	0.621626	-0.0398157472465572	0.36627	0.101058364585715	0.0215531
	BRCA-LumA (n=568)	Eosinophil_XCELL	0.0201271674740617	0.647971	0.0166301532796661	0.705994	0.00478579118646075	0.913556
	BRCA-LumB (n=219)	Eosinophil_CIBERSORT	0.0504540445027406	0.487062	0.0975140534671024	0.178438	0.215950015237594	0.00262688
	BRCA-LumB (n=219)	Eosinophil_CIBERSORT-ABS	0.0499089857385439	0.491785	0.0963214828500048	0.183833	0.215855913045189	0.00263851
	BRCA-LumB (n=219)	Eosinophil_XCELL	-0.0150452009152019	0.835914	-0.10086580545714	0.163903	-0.0999169141609163	0.167925
	CESC (n=306)	Eosinophil_CIBERSORT	-0.0344682710614663	0.567836	-0.0461060938686002	0.444692	-0.0335214823572813	0.578524
	CESC (n=306)	Eosinophil_CIBERSORT-ABS	-0.0336974074541417	0.576531	-0.046731623299896	0.438531	-0.0322179503369881	0.593392
	CESC (n=306)	Eosinophil_XCELL	-0.01349995343718	0.823008	-0.0570050255484425	0.344541	-0.024753636338387	0.681672
	CHOL (n=36)	Eosinophil_CIBERSORT	-0.095207050838604	0.586417	0.142871679795231	0.412926	0.101302130527935	0.562563
	CHOL (n=36)	Eosinophil_CIBERSORT-ABS	-0.0810951199697111	0.643289	0.13953698809529	0.424027	0.0970278470098525	0.579245
	CHOL (n=36)	Eosinophil_XCELL	0.00308398414392142	0.985972	0.0677205876788853	0.699101	0.0929683960434949	0.59529
	COAD (n=458)	Eosinophil_CIBERSORT	-0.00478020653998605	0.937104	-0.0327396686690134	0.588785	0.0852539703247295	0.158568
	COAD (n=458)	Eosinophil_CIBERSORT-ABS	-0.00257429529252089	0.966104	-0.0315240735548483	0.602704	0.0858162520240429	0.155829
	COAD (n=458)	Eosinophil_XCELL	0.0723842315898984	0.231517	0.0377980553482828	0.532511	-0.028901182432131	0.633228
	DLBC (n=48)	Eosinophil_CIBERSORT	-0.252854122348223	0.110706	0.213267419232795	0.180633	0.264945733335489	0.0941143
	DLBC (n=48)	Eosinophil_CIBERSORT-ABS	-0.252854122348223	0.110706	0.213267419232795	0.180633	0.264945733335489	0.0941143
	DLBC (n=48)	Eosinophil_XCELL	-0.238827839310141	0.13263	0.0420761785691779	0.793936	0.280967735075543	0.0751621
	ESCA (n=185)	Eosinophil_CIBERSORT	0.0696530999556669	0.352831	0.0798589214120281	0.286578	0.0701086287102963	0.349683
	ESCA (n=185)	Eosinophil_CIBERSORT-ABS	0.070229007852019	0.348854	0.0819425097858065	0.27415	0.0696417809056713	0.352909
	ESCA (n=185)	Eosinophil_XCELL	0.0805178265065945	0.282608	0.05093406437396	0.497117	0.000807910115352791	0.991412
	GBM (n=153)	Eosinophil_CIBERSORT	0.0975048747544474	0.256999	0.0948681287395218	0.27015	0.107142194996073	0.212703
	GBM (n=153)	Eosinophil_CIBERSORT-ABS	0.105209120098724	0.221119	0.098948335018538	0.24999	0.117582950112278	0.171182
	GBM (n=153)	Eosinophil_XCELL	0.129793404930927	0.130617	-0.0595184146342276	0.489644	-0.142243441371051	0.0972964
	HNSC (n=522)	Eosinophil_CIBERSORT	0.158106826461083	0.000431182	-0.01592221745813	0.724616	0.0329752043240236	0.465535
	HNSC (n=522)	Eosinophil_CIBERSORT-ABS	0.158032046283304	0.000433931	-0.0150815609314679	0.738611	0.0334953315062938	0.458523
	HNSC (n=522)	Eosinophil_XCELL	0.0158704992462221	0.725475	-0.00529873039993279	0.906675	-0.045817720654795	0.310471
	HNSC-HPV- (n=422)	Eosinophil_CIBERSORT	0.149985172083507	0.00263541	-0.034917137239939	0.486197	0.00112637261194938	0.982083
	HNSC-HPV- (n=422)	Eosinophil_CIBERSORT-ABS	0.14995112753453	0.0026414	-0.0337215853018992	0.501258	0.00190077623078327	0.96977
	HNSC-HPV- (n=422)	Eosinophil_XCELL	0.0611225259870582	0.222554	-0.0112158216399747	0.823052	-0.0826446788044208	0.0988314
	HNSC-HPV+ (n=98)	Eosinophil_CIBERSORT	NA	NA	NA	NA	NA	NA
	HNSC-HPV+ (n=98)	Eosinophil_CIBERSORT-ABS	NA	NA	NA	NA	NA	NA
	HNSC-HPV+ (n=98)	Eosinophil_XCELL	-0.228620711499297	0.0311665	-0.0551753382450468	0.607562	0.0389253932902976	0.717227
	KICH (n=66)	Eosinophil_CIBERSORT	0.0239184149614084	0.849997	-0.0303955811150292	0.810053	-0.418127127925308	0.000528503
	KICH (n=66)	Eosinophil_CIBERSORT-ABS	0.0264451701161459	0.834364	-0.0263323131076165	0.835061	-0.41693846572462	0.000550255
	KICH (n=66)	Eosinophil_XCELL	0.078566911449487	0.533877	0.125942151071286	0.317473	0.0829543072106252	0.511209
	KIRC (n=533)	Eosinophil_CIBERSORT	-0.065809196361276	0.15834	0.00127227837208335	0.978266	-0.0739692335276914	0.112728
	KIRC (n=533)	Eosinophil_CIBERSORT-ABS	-0.0641016994215617	0.169442	0.00273164369756859	0.953357	-0.0722772156738166	0.12122
	KIRC (n=533)	Eosinophil_XCELL	-0.0374654212400734	0.422255	0.0594230179341973	0.202831	-0.0358796595881862	0.442175
	KIRP (n=290)	Eosinophil_CIBERSORT	0.0519958736440841	0.405587	-0.0732982991406205	0.240713	0.0381944485400966	0.541373
	KIRP (n=290)	Eosinophil_CIBERSORT-ABS	0.0533547727303587	0.393409	-0.0728594540786192	0.243548	0.0391381766902105	0.53142
	KIRP (n=290)	Eosinophil_XCELL	-0.0485132283454765	0.437802	-0.0217918316927198	0.727562	0.0991212246165779	0.112217
	LGG (n=516)	Eosinophil_CIBERSORT	0.0449016393295943	0.327275	0.159127392236052	0.000479053	-0.0506910110268977	0.268693
	LGG (n=516)	Eosinophil_CIBERSORT-ABS	0.0429945559331247	0.348259	0.169943221879819	0.000189239	-0.04075915429006	0.373916
	LGG (n=516)	Eosinophil_XCELL	-0.00852639755557723	0.8525	0.0463119801953437	0.312294	0.0335794952107816	0.4639
	LIHC (n=371)	Eosinophil_CIBERSORT	0.129815796352888	0.0158354	0.0747305095920709	0.166066	-0.00923528498258021	0.864288
	LIHC (n=371)	Eosinophil_CIBERSORT-ABS	0.129878215969412	0.0157846	0.075166757223692	0.1636	-0.00895009966130303	0.86844
	LIHC (n=371)	Eosinophil_XCELL	0.0082500671364463	0.878647	0.0549997102193293	0.308375	0.0671600172559838	0.213382
	LUAD (n=515)	Eosinophil_CIBERSORT	-0.0301646949749848	0.503995	0.0201776170908698	0.65493	0.0684805749933417	0.128904
	LUAD (n=515)	Eosinophil_CIBERSORT-ABS	-0.0300836742595754	0.505142	0.0204509606055991	0.650563	0.0682365519748448	0.130276
	LUAD (n=515)	Eosinophil_XCELL	0.0584989889211022	0.194734	0.0385758334356116	0.392736	0.0790525188822928	0.0795093
	LUSC (n=501)	Eosinophil_CIBERSORT	0.0590489847240784	0.197959	0.00693616925546337	0.879903	-0.0441050623418661	0.336447
	LUSC (n=501)	Eosinophil_CIBERSORT-ABS	0.0599549066488079	0.191153	0.00772084352609081	0.866437	-0.0449111778667935	0.327681
	LUSC (n=501)	Eosinophil_XCELL	0.0544272347650343	0.235437	0.0716236596823604	0.118244	0.110349503849754	0.0159039
	MESO (n=87)	Eosinophil_CIBERSORT	0.174300728510451	0.110619	0.0601280598825213	0.584626	-0.0110724699684683	0.919888
	MESO (n=87)	Eosinophil_CIBERSORT-ABS	0.174300728510451	0.110619	0.0601280598825213	0.584626	-0.0110724699684683	0.919888
	MESO (n=87)	Eosinophil_XCELL	-0.264882552633872	0.0142909	-0.00919041691543527	0.933471	0.159751662050244	0.144173
	OV (n=303)	Eosinophil_CIBERSORT	-0.0275142818203026	0.665694	-0.0105573788937515	0.868347	0.0795816029849013	0.210773
	OV (n=303)	Eosinophil_CIBERSORT-ABS	-0.0266804057044836	0.675241	-0.00846509904417693	0.894267	0.0785894127170194	0.216536
	OV (n=303)	Eosinophil_XCELL	0.0035184473799152	0.955946	-0.0193571838822923	0.761172	-0.0739861747782183	0.244747
	PAAD (n=179)	Eosinophil_CIBERSORT	0.0434059462373121	0.572952	-0.000992273105724719	0.989723	0.150701506464958	0.0491285
	PAAD (n=179)	Eosinophil_CIBERSORT-ABS	0.0434059462373121	0.572952	-0.000992273105724719	0.989723	0.150701506464958	0.0491285
	PAAD (n=179)	Eosinophil_XCELL	-0.122067650756106	0.111725	-0.164772794795913	0.0312698	0.183915729332629	0.0160425
	PCPG (n=181)	Eosinophil_CIBERSORT	0.00929222372284465	0.905131	0.0383758663629834	0.622449	-0.0689774121281527	0.375755
	PCPG (n=181)	Eosinophil_CIBERSORT-ABS	0.00811121525349831	0.917142	0.0395539272871296	0.611798	-0.0695166188923858	0.372025
	PCPG (n=181)	Eosinophil_XCELL	-0.0101052524522356	0.896874	-0.0472226697013616	0.544511	-0.0146049817843878	0.851402
	PRAD (n=498)	Eosinophil_CIBERSORT	0.0573083295532563	0.24349	0.0351576123645961	0.474522	0.0171466244543222	0.727317
	PRAD (n=498)	Eosinophil_CIBERSORT-ABS	0.0576017821835633	0.241081	0.0355448571467979	0.469666	0.0168630810918223	0.731651
	PRAD (n=498)	Eosinophil_XCELL	-0.0260753394603961	0.595887	0.0874152789356206	0.0749166	0.116729635436528	0.0172278
	READ (n=166)	Eosinophil_CIBERSORT	0.0415577759269154	0.697344	-0.102810396659617	0.334911	-0.107763534232422	0.31202
	READ (n=166)	Eosinophil_CIBERSORT-ABS	0.0386396394661734	0.717667	-0.101281550774245	0.342186	-0.110136931396819	0.30142
	READ (n=166)	Eosinophil_XCELL	0.191662248698401	0.0703473	0.0308016836224471	0.773198	-0.189587332190629	0.0735004
	SARC (n=260)	Eosinophil_CIBERSORT	-0.0770919337119091	0.23021	-0.0546934536203504	0.394998	-0.00789590653639084	0.902339
	SARC (n=260)	Eosinophil_CIBERSORT-ABS	-0.0768932017908357	0.231418	-0.0548585697771959	0.39357	-0.00870730264019205	0.892362
	SARC (n=260)	Eosinophil_XCELL	-0.019865954831123	0.757509	-0.0602600815324316	0.348599	0.0502475336220495	0.434594
	SKCM (n=471)	Eosinophil_CIBERSORT	-0.0476075092388887	0.309858	0.0721671705873385	0.123428	0.0314387507443792	0.502597
	SKCM (n=471)	Eosinophil_CIBERSORT-ABS	-0.0466505708413872	0.319694	0.0706365571529453	0.131609	0.033161631425031	0.479462
	SKCM (n=471)	Eosinophil_XCELL	-0.0601625249775854	0.199223	-0.0543237780673401	0.246462	0.0471986685547976	0.314036
	SKCM-Metastasis (n=368)	Eosinophil_CIBERSORT	-0.0433369774987379	0.416288	0.0878885999272655	0.0987464	0.0298140485653018	0.576101
	SKCM-Metastasis (n=368)	Eosinophil_CIBERSORT-ABS	-0.0416852987675526	0.434291	0.086461477216061	0.104365	0.0305977932736793	0.566108
	SKCM-Metastasis (n=368)	Eosinophil_XCELL	-0.0667235676738524	0.210442	-0.0382984770784709	0.472574	-0.0206860995743207	0.698111
	SKCM-Primary (n=103)	Eosinophil_CIBERSORT	-0.0516499036062187	0.606166	0.0154311206437273	0.877661	0.0173549582121789	0.86255
	SKCM-Primary (n=103)	Eosinophil_CIBERSORT-ABS	-0.0541634459239372	0.588729	0.0164062481681658	0.869996	0.0203614956529471	0.839035
	SKCM-Primary (n=103)	Eosinophil_XCELL	-0.0504659885184104	0.614457	-0.105919497232672	0.289357	0.207943610065895	0.0359735
	STAD (n=415)	Eosinophil_CIBERSORT	0.0479341296766451	0.352045	0.171267951188057	0.000814006	-0.0468898394609036	0.362647
	STAD (n=415)	Eosinophil_CIBERSORT-ABS	0.0505350881280927	0.326499	0.173390765424695	0.000698617	-0.0451924120649895	0.3803
	STAD (n=415)	Eosinophil_XCELL	0.0769506573177903	0.134826	0.00848003493186507	0.869301	0.0485405553806311	0.345979
	TGCT (n=150)	Eosinophil_CIBERSORT	NA	NA	NA	NA	NA	NA
	TGCT (n=150)	Eosinophil_CIBERSORT-ABS	NA	NA	NA	NA	NA	NA
	TGCT (n=150)	Eosinophil_XCELL	-0.004212529573606	0.959614	-0.0613831794290588	0.460165	0.112562430502339	0.17465
	THCA (n=509)	Eosinophil_CIBERSORT	-0.162983212142035	0.000299901	-0.13771642176531	0.0022961	0.106619192794756	0.0184742
	THCA (n=509)	Eosinophil_CIBERSORT-ABS	-0.162720881866958	0.000306802	-0.136984377573357	0.00242432	0.106551844656562	0.0185488
	THCA (n=509)	Eosinophil_XCELL	-0.0543269536094665	0.230945	0.146372840631224	0.00118415	-0.0459728949053792	0.310819
	THYM (n=120)	Eosinophil_CIBERSORT	NA	NA	NA	NA	NA	NA
	THYM (n=120)	Eosinophil_CIBERSORT-ABS	NA	NA	NA	NA	NA	NA
	THYM (n=120)	Eosinophil_XCELL	0.0561363405474562	0.551249	0.10322565601508	0.272285	0.263048647931418	0.00450759
	UCEC (n=545)	Eosinophil_CIBERSORT	0.0578925674762249	0.592121	-0.025533151230859	0.813327	-0.00791530374181159	0.941654
	UCEC (n=545)	Eosinophil_CIBERSORT-ABS	0.0578925674762249	0.592121	-0.025533151230859	0.813327	-0.00791530374181159	0.941654
	UCEC (n=545)	Eosinophil_XCELL	0.130167868182162	0.22675	0.0685211983936889	0.525858	0.0121684454038236	0.910409
	UCS (n=57)	Eosinophil_CIBERSORT	0.0766525299665553	0.585385	-0.235453991250348	0.0896569	-0.224818342406329	0.105562
	UCS (n=57)	Eosinophil_CIBERSORT-ABS	0.0766525299665553	0.585385	-0.235453991250348	0.0896569	-0.224818342406329	0.105562
	UCS (n=57)	Eosinophil_XCELL	-0.0698581522568555	0.61915	0.0622888345394066	0.657703	0.0603401976531536	0.667778
	UVM (n=80)	Eosinophil_CIBERSORT	0.181109603290364	0.114956	0.105829031200549	0.35965	-0.0597089512907491	0.60597
	UVM (n=80)	Eosinophil_CIBERSORT-ABS	0.179377570368149	0.118529	0.102997831655583	0.372718	-0.0550530405755502	0.634397
	UVM (n=80)	Eosinophil_XCELL	-0.0152575646215311	0.89522	0.0463895391294552	0.688697	-0.167382542880257	0.145658
Granulocyte-monocyte progenitor	ACC (n=79)	Granulocyte-monocyte progenitor_XCELL	0.00932096208110697	0.937617	-0.0441143123138065	0.710944	0.00562190212038589	0.96235
	BLCA (n=408)	Granulocyte-monocyte progenitor_XCELL	0.148740387555709	0.00424241	0.0757567883465994	0.146945	-0.161118060786231	0.00193164
	BRCA (n=1100)	Granulocyte-monocyte progenitor_XCELL	0.0130222277204512	0.68176	0.165316300019209	1.5919e-07	0.0568118425524018	0.0733988
	BRCA-Basal (n=191)	Granulocyte-monocyte progenitor_XCELL	-0.0499540877666875	0.512726	0.0872202387523638	0.252456	0.0738069991511136	0.333102
	BRCA-Her2 (n=82)	Granulocyte-monocyte progenitor_XCELL	0.0647340565736497	0.589031	0.129359152223377	0.27881	-0.00751442018668382	0.950048
	BRCA-LumA (n=568)	Granulocyte-monocyte progenitor_XCELL	0.0343712024815579	0.435474	0.214780764283724	8.24703e-07	0.0613229610940395	0.163839
	BRCA-LumB (n=219)	Granulocyte-monocyte progenitor_XCELL	-0.0664906746604757	0.359499	0.147872407612765	0.0406712	0.077855750070908	0.283098
	CESC (n=306)	Granulocyte-monocyte progenitor_XCELL	0.093049442840071	0.122346	0.0516167229535341	0.392131	0.0977725416499515	0.10442
	CHOL (n=36)	Granulocyte-monocyte progenitor_XCELL	0.0846873821364297	0.628604	0.0278402506067923	0.873863	-0.183324768116035	0.291818
	COAD (n=458)	Granulocyte-monocyte progenitor_XCELL	0.248795236447207	3.00868e-05	0.17965889447846	0.00278885	0.0855323590418903	0.157207
	DLBC (n=48)	Granulocyte-monocyte progenitor_XCELL	-0.0877132119044055	0.585532	-0.0334931050465785	0.835318	-0.185341973609088	0.245987
	ESCA (n=185)	Granulocyte-monocyte progenitor_XCELL	-0.00162985275672693	0.982676	0.0709120104814144	0.344175	-0.212449438512357	0.00419373
	GBM (n=153)	Granulocyte-monocyte progenitor_XCELL	-0.0486270635800809	0.572561	0.0027931341492463	0.974158	-0.0341504168421361	0.691977
	HNSC (n=522)	Granulocyte-monocyte progenitor_XCELL	0.0239244552440213	0.596531	0.142396575920874	0.00154219	-0.0263902937687807	0.559235
	HNSC-HPV- (n=422)	Granulocyte-monocyte progenitor_XCELL	0.0549862188095503	0.272592	0.129280871111647	0.00964239	-0.0412670912939268	0.410446
	HNSC-HPV+ (n=98)	Granulocyte-monocyte progenitor_XCELL	-0.0159222571958084	0.882267	0.208007928545858	0.0504588	0.0742086878489659	0.489477
	KICH (n=66)	Granulocyte-monocyte progenitor_XCELL	0.22216720081527	0.0752862	0.285122644308279	0.0213272	-0.0304993561226765	0.809417
	KIRC (n=533)	Granulocyte-monocyte progenitor_XCELL	0.0249983862034303	0.592398	0.357001302653829	2.65025e-15	0.123350562589546	0.0080161
	KIRP (n=290)	Granulocyte-monocyte progenitor_XCELL	0.120039487180245	0.0541386	0.188345145048227	0.002383	0.250149070937242	4.83912e-05
	LGG (n=516)	Granulocyte-monocyte progenitor_XCELL	-0.0174240885499096	0.703962	-0.0102634794967713	0.822904	-0.0106388019631755	0.816541
	LIHC (n=371)	Granulocyte-monocyte progenitor_XCELL	0.0188006133511213	0.727863	0.0444918646300922	0.410048	-0.112312633612087	0.0370561
	LUAD (n=515)	Granulocyte-monocyte progenitor_XCELL	0.0312086640520411	0.489343	0.178570319698784	6.6934e-05	0.342714061063566	4.93754e-15
	LUSC (n=501)	Granulocyte-monocyte progenitor_XCELL	-0.0195566417830546	0.670076	-0.00567509259410236	0.901615	-0.0975683994953726	0.0331369
	MESO (n=87)	Granulocyte-monocyte progenitor_XCELL	-0.00854057924937055	0.938165	-0.105411196348035	0.336989	-0.0458531033792014	0.676894
	OV (n=303)	Granulocyte-monocyte progenitor_XCELL	-0.00501918088479497	0.937189	0.121307430905487	0.0559233	0.106417361284247	0.0938265
	PAAD (n=179)	Granulocyte-monocyte progenitor_XCELL	0.260557235099361	0.000577676	0.470378657370109	8.49633e-11	-0.030960742991635	0.687691
	PCPG (n=181)	Granulocyte-monocyte progenitor_XCELL	0.00411604358357167	0.957898	0.0729932076239783	0.348529	-0.0891611784341316	0.251859
	PRAD (n=498)	Granulocyte-monocyte progenitor_XCELL	0.106252982883452	0.0302531	0.386838603132441	2.67458e-16	0.234752495856858	1.289e-06
	READ (n=166)	Granulocyte-monocyte progenitor_XCELL	0.175010689903825	0.0989739	0.165506412976945	0.119007	-0.133568260889616	0.209457
	SARC (n=260)	Granulocyte-monocyte progenitor_XCELL	0.0910645010122807	0.156157	0.0245105190552501	0.703235	-0.0270895844974471	0.673713
	SKCM (n=471)	Granulocyte-monocyte progenitor_XCELL	0.0491567116474541	0.294359	-0.00183186361898398	0.968848	0.0169257248188717	0.7182
	SKCM-Metastasis (n=368)	Granulocyte-monocyte progenitor_XCELL	0.0139234380371838	0.794051	-0.0215174689818986	0.686607	-0.0296036106859261	0.578799
	SKCM-Primary (n=103)	Granulocyte-monocyte progenitor_XCELL	0.174408815236746	0.0795681	0.0580770056186633	0.562043	0.126301672070908	0.205894
	STAD (n=415)	Granulocyte-monocyte progenitor_XCELL	0.144947287669882	0.00469207	0.186879666376921	0.000253773	0.0243138147346717	0.637037
	TGCT (n=150)	Granulocyte-monocyte progenitor_XCELL	0.216070294359909	0.0085769	0.0481912132456505	0.56216	0.375177709382343	2.83891e-06
	THCA (n=509)	Granulocyte-monocyte progenitor_XCELL	0.096390975086009	0.0332671	0.0726700544052954	0.10886	0.0548695337602615	0.226313
	THYM (n=120)	Granulocyte-monocyte progenitor_XCELL	-0.330327487589298	0.000311643	-0.0511266495916622	0.587379	-0.083654412387079	0.374082
	UCEC (n=545)	Granulocyte-monocyte progenitor_XCELL	-0.0310735541394153	0.773808	0.0160881450257819	0.881734	0.201118487683354	0.060254
	UCS (n=57)	Granulocyte-monocyte progenitor_XCELL	0.162941783624947	0.243712	0.143262794708759	0.306124	-0.0896836083426787	0.523066
	UVM (n=80)	Granulocyte-monocyte progenitor_XCELL	-0.0210407227401763	0.855872	-0.0736783918666785	0.524244	0.167379749984895	0.145665
Hematopoietic stem cell	ACC (n=79)	Hematopoietic stem cell_XCELL	0.00689353402362359	0.953842	-0.129129680855688	0.276238	-0.132084520262246	0.265304
	BLCA (n=408)	Hematopoietic stem cell_XCELL	0.240850879146316	2.95995e-06	-0.0524773320586448	0.315399	-0.079324571776347	0.128781
	BRCA (n=1100)	Hematopoietic stem cell_XCELL	0.326834450201691	3.55814e-26	0.196454971749637	4.18503e-10	0.0806949569347462	0.0109252
	BRCA-Basal (n=191)	Hematopoietic stem cell_XCELL	0.267349568086151	0.000362052	0.0462637270796197	0.544391	-0.0359377701783538	0.637793
	BRCA-Her2 (n=82)	Hematopoietic stem cell_XCELL	0.342915707009055	0.00319029	0.00458778088615213	0.96949	-0.202329832303375	0.0882959
	BRCA-LumA (n=568)	Hematopoietic stem cell_XCELL	0.388813872088844	4.18797e-20	0.279482753878868	9.88235e-11	0.121321808501237	0.00574303
	BRCA-LumB (n=219)	Hematopoietic stem cell_XCELL	0.0641986712918928	0.376336	0.192102768974954	0.00759912	0.0227854361345602	0.753746
	CESC (n=306)	Hematopoietic stem cell_XCELL	-0.0191087066329858	0.75153	0.0550176605164601	0.361649	0.0167704143825857	0.78111
	CHOL (n=36)	Hematopoietic stem cell_XCELL	0.565753511638391	0.000397187	0.151064132308491	0.38636	0.119344393037712	0.494698
	COAD (n=458)	Hematopoietic stem cell_XCELL	0.434128391644418	4.56614e-14	0.448066372915926	5.51092e-15	-0.147340271348292	0.0144614
	DLBC (n=48)	Hematopoietic stem cell_XCELL	0.205401481011397	0.197633	-0.423487409492201	0.00579899	-0.120308920783826	0.453702
	ESCA (n=185)	Hematopoietic stem cell_XCELL	0.193896546426259	0.00910541	0.0409020158112265	0.585641	-0.240798235060647	0.00112919
	GBM (n=153)	Hematopoietic stem cell_XCELL	0.0771111483738367	0.370452	-0.213577226091561	0.0122127	-0.13719489409534	0.109892
	HNSC (n=522)	Hematopoietic stem cell_XCELL	0.0301062206377215	0.505257	0.0585318931398304	0.194938	-0.00889886213768194	0.843915
	HNSC-HPV- (n=422)	Hematopoietic stem cell_XCELL	0.057823157997419	0.248578	0.0638201775279824	0.202767	0.0213511959042117	0.6703
	HNSC-HPV+ (n=98)	Hematopoietic stem cell_XCELL	-0.00852746101326688	0.936784	0.0872526318658089	0.416186	-0.0755642334637157	0.481557
	KICH (n=66)	Hematopoietic stem cell_XCELL	0.0926945551075993	0.462699	0.00946630078143946	0.940342	-0.0393793763216193	0.755461
	KIRC (n=533)	Hematopoietic stem cell_XCELL	-0.015774874023219	0.735512	0.376287121345519	5.92188e-17	0.207798971009871	6.8364e-06
	KIRP (n=290)	Hematopoietic stem cell_XCELL	0.186199504589368	0.00267696	0.372826993209144	6.25785e-10	-0.357289850648616	3.47999e-09
	LGG (n=516)	Hematopoietic stem cell_XCELL	0.0951956644883356	0.0374741	-0.187257911896003	3.79137e-05	-0.168802567976359	0.000209281
	LIHC (n=371)	Hematopoietic stem cell_XCELL	0.260828962428134	8.9972e-07	0.123126933796892	0.022173	-0.0514670766291824	0.340529
	LUAD (n=515)	Hematopoietic stem cell_XCELL	0.0414234156237083	0.358719	0.236034572165478	1.14153e-07	0.299900452259813	1.05284e-11
	LUSC (n=501)	Hematopoietic stem cell_XCELL	0.158876479139632	0.000495907	0.256105865750651	1.39781e-08	-0.127724538155367	0.00521124
	MESO (n=87)	Hematopoietic stem cell_XCELL	-0.251007643895739	0.0204961	0.508776877944484	6.63724e-07	0.17298497123178	0.113378
	OV (n=303)	Hematopoietic stem cell_XCELL	0.213131501268157	0.000711226	0.230333123871701	0.000246646	0.101146086936629	0.111359
	PAAD (n=179)	Hematopoietic stem cell_XCELL	0.512181721080611	8.04268e-13	0.345451583928125	3.70108e-06	-0.250503331802135	0.000951189
	PCPG (n=181)	Hematopoietic stem cell_XCELL	0.0832435552837353	0.284835	0.195404777604995	0.0113847	-0.169828483491302	0.0282248
	PRAD (n=498)	Hematopoietic stem cell_XCELL	0.152464171974841	0.00181734	0.29960429686459	4.48357e-10	0.0562627081379368	0.252212
	READ (n=166)	Hematopoietic stem cell_XCELL	0.485720079230533	1.21798e-06	0.274973031534426	0.00871781	-0.161872305977948	0.127444
	SARC (n=260)	Hematopoietic stem cell_XCELL	0.236820648746622	0.00018883	-0.0122903396083073	0.848524	0.0148879784487674	0.817022
	SKCM (n=471)	Hematopoietic stem cell_XCELL	0.253246898552353	4.04906e-08	0.054531777537189	0.244655	0.0514885975832535	0.272023
	SKCM-Metastasis (n=368)	Hematopoietic stem cell_XCELL	0.296820702060246	1.24302e-08	0.0820583385966862	0.123303	0.0731836753896938	0.169468
	SKCM-Primary (n=103)	Hematopoietic stem cell_XCELL	0.102318641164523	0.306156	-0.030631884437112	0.75989	0.165573737446766	0.0962917
	STAD (n=415)	Hematopoietic stem cell_XCELL	0.40416721542019	2.51556e-16	0.211751008869597	3.23929e-05	-0.136380228895432	0.00784421
	TGCT (n=150)	Hematopoietic stem cell_XCELL	0.188288308138179	0.0223802	0.309681632184024	0.000135137	0.289052546182198	0.000384117
	THCA (n=509)	Hematopoietic stem cell_XCELL	0.000283574580158283	0.995015	0.0875159147428007	0.0533546	0.218536694566137	1.09199e-06
	THYM (n=120)	Hematopoietic stem cell_XCELL	0.243508792828781	0.00873097	0.216916595532224	0.0198826	0.141259864238493	0.132104
	UCEC (n=545)	Hematopoietic stem cell_XCELL	0.148215423107039	0.168164	0.224669353102419	0.0353406	-0.259603304558717	0.0145857
	UCS (n=57)	Hematopoietic stem cell_XCELL	0.24867374708695	0.0725701	0.187212594947471	0.179488	0.00933854958743385	0.947086
	UVM (n=80)	Hematopoietic stem cell_XCELL	-0.0817553292274612	0.479659	0.249294470150713	0.0287853	-0.0794198601952081	0.492339
Macrophage	ACC (n=79)	Macrophage M0_CIBERSORT	0.276235016230013	0.0179986	0.249387439291271	0.0333592	0.18081514684808	0.125802
	ACC (n=79)	Macrophage M0_CIBERSORT-ABS	0.297910105477871	0.0104726	0.262842075089171	0.0246641	0.174450577580896	0.13991
	ACC (n=79)	Macrophage M1_CIBERSORT	0.250287695916224	0.0327065	0.159627367457485	0.177342	0.109520975007351	0.356333
	ACC (n=79)	Macrophage M1_CIBERSORT-ABS	0.288205180897307	0.0134121	0.193015397869308	0.101822	0.129373872270117	0.275324
	ACC (n=79)	Macrophage M1_QUANTISEQ	0.289506452322983	0.0129806	0.131093339816391	0.268939	0.203661009936649	0.0839505
	ACC (n=79)	Macrophage M1_XCELL	-0.0458883280589609	0.699862	-0.213978264780608	0.0690958	-0.316916271988339	0.00629895
	ACC (n=79)	Macrophage M2_CIBERSORT	-0.0488216322442891	0.681676	-0.0688570828736335	0.562691	-0.167414440009905	0.156859
	ACC (n=79)	Macrophage M2_CIBERSORT-ABS	0.234696975139786	0.045646	0.141369335412943	0.232863	-0.0449161884433721	0.705928
	ACC (n=79)	Macrophage M2_QUANTISEQ	-0.0324821854739041	0.784999	0.199420154411543	0.0907463	0.0638084151573647	0.59174
	ACC (n=79)	Macrophage M2_TIDE	-0.140135229476592	0.237009	-0.147555039470035	0.212844	-0.156727604377811	0.185447
	ACC (n=79)	Macrophage M2_XCELL	-0.164292004531977	0.16485	-0.0555991735514704	0.640355	-0.14987452354977	0.20566
	ACC (n=79)	Macrophage_EPIC	0.157723294368463	0.182634	-0.0162695373300404	0.891334	-0.144704668979256	0.221912
	ACC (n=79)	Macrophage_TIMER	0.258245720045214	0.0273886	0.124023624341609	0.295833	0.0268761447814411	0.821429
	ACC (n=79)	Macrophage_XCELL	-0.0203847893993253	0.864083	-0.19111899502201	0.105295	-0.179681096949622	0.128233
	ACC (n=79)	Macrophage/Monocyte_MCPCOUNTER	0.110325206427284	0.352791	0.191656919914895	0.104301	0.110807212093972	0.350678
	BLCA (n=408)	Macrophage M0_CIBERSORT	0.255561782826131	6.74401e-07	0.0927255639391437	0.0756403	-0.0628443906648019	0.229111
	BLCA (n=408)	Macrophage M0_CIBERSORT-ABS	0.308971589850494	1.39772e-09	0.150750787875273	0.00374778	-0.0641165442957663	0.219805
	BLCA (n=408)	Macrophage M1_CIBERSORT	0.0661624569176978	0.205411	0.0885908647321993	0.0896921	-0.0467515163678723	0.371168
	BLCA (n=408)	Macrophage M1_CIBERSORT-ABS	0.140179861316935	0.00707532	0.152200648657462	0.00342412	-0.0896949273190836	0.0857495
	BLCA (n=408)	Macrophage M1_QUANTISEQ	0.32628130694815	1.41521e-10	0.254411949528533	7.59595e-07	-0.267249899362065	1.9477e-07
	BLCA (n=408)	Macrophage M1_XCELL	0.31486745307467	6.5132e-10	0.0877752697584966	0.092697	-0.302028804636099	3.36226e-09
	BLCA (n=408)	Macrophage M2_CIBERSORT	0.10145829943992	0.0518102	0.124906456970959	0.0165135	-0.115480825199525	0.0267473
	BLCA (n=408)	Macrophage M2_CIBERSORT-ABS	0.30336745761785	2.84384e-09	0.312424358301826	8.95569e-10	-0.180683656396027	0.000495771
	BLCA (n=408)	Macrophage M2_QUANTISEQ	0.109613880774086	0.0355583	0.145175558205656	0.00526637	-0.199191542371089	0.000119683
	BLCA (n=408)	Macrophage M2_TIDE	-0.220935705705656	1.89575e-05	-0.330420472943445	8.00674e-11	0.108794693118441	0.036966
	BLCA (n=408)	Macrophage M2_XCELL	0.0978382704948503	0.0607956	-0.116613382599043	0.0252825	-0.398224925852156	1.95334e-15
	BLCA (n=408)	Macrophage_EPIC	0.280337250106806	4.51142e-08	0.128524677845771	0.0136104	-0.201895226843917	9.61603e-05
	BLCA (n=408)	Macrophage_TIMER	0.10569155924716	0.0427344	0.138916182835435	0.00761319	-0.142718112735007	0.00609648
	BLCA (n=408)	Macrophage_XCELL	0.246460899688575	1.7024e-06	0.109196099250582	0.0362704	-0.313337803148013	7.95309e-10
	BLCA (n=408)	Macrophage/Monocyte_MCPCOUNTER	0.162726298152806	0.00173672	0.270927540055756	1.30134e-07	-0.263325365945667	2.97537e-07
	BRCA (n=1100)	Macrophage M0_CIBERSORT	0.0524953565494154	0.0981033	0.0373638731663488	0.239224	0.0446489890134048	0.159542
	BRCA (n=1100)	Macrophage M0_CIBERSORT-ABS	0.0978233665702949	0.00201726	0.136135948483361	1.65688e-05	0.0695236218010105	0.0283926
	BRCA (n=1100)	Macrophage M1_CIBERSORT	-0.0725015725600938	0.0222575	0.0791714564920646	0.0125292	0.0270017251224848	0.395109
	BRCA (n=1100)	Macrophage M1_CIBERSORT-ABS	0.0281864510698077	0.374695	0.241754838309032	1.09849e-14	0.0839334059214861	0.00810711
	BRCA (n=1100)	Macrophage M1_QUANTISEQ	0.0968561160906431	0.00223561	0.329182239572571	1.50106e-26	0.0359492408172251	0.257492
	BRCA (n=1100)	Macrophage M1_XCELL	-0.0148829440354168	0.639312	0.0166690304002041	0.599644	-0.135401021716451	1.84175e-05
	BRCA (n=1100)	Macrophage M2_CIBERSORT	-0.0942697637955778	0.00292986	-0.00565112879506182	0.858766	-0.0878413824451687	0.00558302
	BRCA (n=1100)	Macrophage M2_CIBERSORT-ABS	0.112476539110048	0.000380934	0.394221388980215	2.64087e-38	0.105824343522352	0.000832988
	BRCA (n=1100)	Macrophage M2_QUANTISEQ	0.0820628093081633	0.00964318	0.217428034558642	4.22457e-12	0.0298211593119675	0.347618
	BRCA (n=1100)	Macrophage M2_TIDE	-0.0467504333247271	0.140781	-0.309164357188132	1.85491e-23	-0.113547559435106	0.000334501
	BRCA (n=1100)	Macrophage M2_XCELL	0.103721308579035	0.00105728	0.100906831468344	0.00144505	-0.169154292018642	8.09256e-08
	BRCA (n=1100)	Macrophage_EPIC	0.0421666815731268	0.184066	0.123217376322113	9.83079e-05	-0.0578436343729985	0.0683167
	BRCA (n=1100)	Macrophage_TIMER	0.0166009562809357	0.601135	0.369317060036134	1.76093e-33	0.0582112576841139	0.0665772
	BRCA (n=1100)	Macrophage_XCELL	-0.0302589055256684	0.340583	0.0906583991926801	0.00422903	-0.174865172380935	2.87344e-08
	BRCA (n=1100)	Macrophage/Monocyte_MCPCOUNTER	0.0404466952944172	0.202624	0.356938117300618	3.0988e-31	0.087375811272508	0.00584109
	BRCA-Basal (n=191)	Macrophage M0_CIBERSORT	0.0958814306446685	0.208193	0.123132833707933	0.105513	0.0844675885574935	0.267795
	BRCA-Basal (n=191)	Macrophage M0_CIBERSORT-ABS	0.164709670423079	0.0298658	0.291118439371502	9.73156e-05	0.143263875056905	0.0593085
	BRCA-Basal (n=191)	Macrophage M1_CIBERSORT	-0.148204391075707	0.0509797	-0.0382100630066294	0.61667	-0.0251755468153976	0.741591
	BRCA-Basal (n=191)	Macrophage M1_CIBERSORT-ABS	-0.0378213759226977	0.620262	0.135288817605879	0.0750904	0.0170539449013634	0.823262
	BRCA-Basal (n=191)	Macrophage M1_QUANTISEQ	-0.0193382113183797	0.800057	0.168015342762304	0.0266862	0.079289933104507	0.298337
	BRCA-Basal (n=191)	Macrophage M1_XCELL	-0.0731873038718593	0.337188	0.00524144347384195	0.945275	-0.100703071903107	0.186117
	BRCA-Basal (n=191)	Macrophage M2_CIBERSORT	-0.0218233244667844	0.775009	0.150274172114417	0.0477914	0.145834734313099	0.0548447
	BRCA-Basal (n=191)	Macrophage M2_CIBERSORT-ABS	0.104601848287182	0.16956	0.371860011708341	4.36807e-07	0.188723413821223	0.0126333
	BRCA-Basal (n=191)	Macrophage M2_QUANTISEQ	0.0452330131939329	0.553404	0.298890966998037	6.17051e-05	0.0643883140699221	0.398616
	BRCA-Basal (n=191)	Macrophage M2_TIDE	0.080901882219488	0.288591	-0.117853291285649	0.121432	-0.0654151629392987	0.391122
	BRCA-Basal (n=191)	Macrophage M2_XCELL	0.0614787430583591	0.420313	0.0526812231189957	0.489953	-0.0187229940227372	0.80629
	BRCA-Basal (n=191)	Macrophage_EPIC	-0.0813035266897798	0.286196	0.0862382496768696	0.257857	0.0294212550476451	0.699957
	BRCA-Basal (n=191)	Macrophage_TIMER	0.00803376754085473	0.916209	0.321108533430592	1.55924e-05	0.208590559139579	0.0057428
	BRCA-Basal (n=191)	Macrophage_XCELL	-0.0764827696779993	0.315824	0.0483084906735056	0.526727	-0.0702601972333886	0.356917
	BRCA-Basal (n=191)	Macrophage/Monocyte_MCPCOUNTER	-0.0337352721548572	0.658549	0.231527528655227	0.00211264	0.00681402387091989	0.928894
	BRCA-Her2 (n=82)	Macrophage M0_CIBERSORT	0.282285359404967	0.0162866	0.15519319717252	0.193014	-0.00985128348728407	0.934543
	BRCA-Her2 (n=82)	Macrophage M0_CIBERSORT-ABS	0.2622865100006	0.0260311	0.261772553948902	0.0263356	0.112747666886433	0.3457
	BRCA-Her2 (n=82)	Macrophage M1_CIBERSORT	-0.26422565171137	0.024909	-0.113609525533164	0.342001	0.271271826395849	0.0211702
	BRCA-Her2 (n=82)	Macrophage M1_CIBERSORT-ABS	-0.141275710010699	0.236519	0.0804006688109839	0.501985	0.248715483869025	0.0351425
	BRCA-Her2 (n=82)	Macrophage M1_QUANTISEQ	-0.0603758309827897	0.614402	0.336851391148146	0.00381186	-0.0391687286333204	0.74392
	BRCA-Her2 (n=82)	Macrophage M1_XCELL	-0.054581326701267	0.648842	0.0229992080283945	0.847927	-0.0489221963849138	0.683202
	BRCA-Her2 (n=82)	Macrophage M2_CIBERSORT	-0.075029543857821	0.53106	0.190816383387094	0.108365	-0.0700240418031143	0.558889
	BRCA-Her2 (n=82)	Macrophage M2_CIBERSORT-ABS	-0.0910330281133267	0.446954	0.341359166569756	0.00334054	0.277349855094183	0.0183401
	BRCA-Her2 (n=82)	Macrophage M2_QUANTISEQ	-0.0437364222819117	0.715264	0.149763183173578	0.209247	-0.0584801355539786	0.625583
	BRCA-Her2 (n=82)	Macrophage M2_TIDE	0.128944563367002	0.280367	-0.244996331913081	0.0380603	-0.207018842702478	0.0810152
	BRCA-Her2 (n=82)	Macrophage M2_XCELL	0.0588592144951981	0.62334	0.0370005271478934	0.757648	-0.20247604363451	0.0880613
	BRCA-Her2 (n=82)	Macrophage_EPIC	-0.0280850883913596	0.814841	0.0898663046898955	0.452823	0.00209212862405525	0.986084
	BRCA-Her2 (n=82)	Macrophage_TIMER	0.00129899555764736	0.99136	0.521746085532765	2.60331e-06	0.0793028899373075	0.507859
	BRCA-Her2 (n=82)	Macrophage_XCELL	-0.0516839411076132	0.666348	0.17589599419	0.13942	-0.0919179238223798	0.442531
	BRCA-Her2 (n=82)	Macrophage/Monocyte_MCPCOUNTER	-0.0860710990025397	0.472208	0.170004751853549	0.153376	0.160132847730937	0.179052
	BRCA-LumA (n=568)	Macrophage M0_CIBERSORT	0.0426177697708443	0.333483	-0.0159659691232287	0.717223	0.0460534045831208	0.295947
	BRCA-LumA (n=568)	Macrophage M0_CIBERSORT-ABS	0.0823470057765294	0.0613419	0.0509108422082915	0.24787	0.0534006902621685	0.225462
	BRCA-LumA (n=568)	Macrophage M1_CIBERSORT	-0.0327211800051278	0.457845	0.177824985538856	4.78305e-05	0.0545582023058332	0.215551
	BRCA-LumA (n=568)	Macrophage M1_CIBERSORT-ABS	0.0698826878061035	0.112499	0.331094627413572	1.08269e-14	0.105148246611088	0.016772
	BRCA-LumA (n=568)	Macrophage M1_QUANTISEQ	0.173031621705076	7.66388e-05	0.38169442094732	2.23987e-19	-0.0094800590604801	0.829738
	BRCA-LumA (n=568)	Macrophage M1_XCELL	0.0285827256318714	0.516686	-0.00238783472198972	0.956806	-0.19543223563502	7.60032e-06
	BRCA-LumA (n=568)	Macrophage M2_CIBERSORT	-0.0860659208773943	0.0504853	-0.0671111892112522	0.127515	-0.170126523426408	0.000101372
	BRCA-LumA (n=568)	Macrophage M2_CIBERSORT-ABS	0.172967332222751	7.71184e-05	0.433892600458221	3.79641e-25	0.0602238091643325	0.17154
	BRCA-LumA (n=568)	Macrophage M2_QUANTISEQ	0.1210495115317	0.00585384	0.261138255790011	1.65792e-09	-0.000713920209924679	0.98708
	BRCA-LumA (n=568)	Macrophage M2_TIDE	-0.116473883634597	0.00802637	-0.39635436037963	6.77808e-21	-0.12541215696102	0.00429073
	BRCA-LumA (n=568)	Macrophage M2_XCELL	0.151697115799044	0.000538305	0.138994493400441	0.00153414	-0.221026052091746	3.84733e-07
	BRCA-LumA (n=568)	Macrophage_EPIC	0.112852096388479	0.0102291	0.156884577160629	0.000342614	-0.100081736645314	0.0228562
	BRCA-LumA (n=568)	Macrophage_TIMER	0.0226792064406009	0.60691	0.387935397220152	5.16208e-20	0.0200754228623407	0.648815
	BRCA-LumA (n=568)	Macrophage_XCELL	0.0111057202531048	0.801107	0.0949463983031928	0.0308883	-0.235579577546415	5.95911e-08
	BRCA-LumA (n=568)	Macrophage/Monocyte_MCPCOUNTER	0.0971977203888286	0.0271099	0.447245908134358	8.58249e-27	0.0807090444556457	0.066701
	BRCA-LumB (n=219)	Macrophage M0_CIBERSORT	0.0180618067844441	0.803626	0.0112331326741782	0.877106	0.00647316681750331	0.928994
	BRCA-LumB (n=219)	Macrophage M0_CIBERSORT-ABS	0.0884945616707905	0.222235	0.132460282223808	0.0670234	0.0162213748572379	0.823289
	BRCA-LumB (n=219)	Macrophage M1_CIBERSORT	0.0522548501683089	0.471631	-0.00665071502564692	0.927052	0.069880070075441	0.335476
	BRCA-LumB (n=219)	Macrophage M1_CIBERSORT-ABS	0.0982562832202848	0.17514	0.134515923549518	0.0628573	0.0741003415772356	0.307034
	BRCA-LumB (n=219)	Macrophage M1_QUANTISEQ	0.107754137976563	0.136838	0.36995288754494	1.28251e-07	0.148638066964527	0.0396301
	BRCA-LumB (n=219)	Macrophage M1_XCELL	0.0425448940062654	0.557919	-0.00124610027451757	0.986314	-0.0843553457816467	0.244706
	BRCA-LumB (n=219)	Macrophage M2_CIBERSORT	-0.13462520888879	0.0626419	0.0567023325412486	0.434691	-0.0137092659115389	0.850305
	BRCA-LumB (n=219)	Macrophage M2_CIBERSORT-ABS	0.0739551621251493	0.307986	0.308075089627419	1.37923e-05	0.0787234854867718	0.27775
	BRCA-LumB (n=219)	Macrophage M2_QUANTISEQ	-0.0330631634639818	0.648915	0.196080286193702	0.0064158	0.149632826608121	0.0383111
	BRCA-LumB (n=219)	Macrophage M2_TIDE	-0.000392691929052578	0.995687	-0.26990885149366	0.000153058	-0.133993992721178	0.0638944
	BRCA-LumB (n=219)	Macrophage M2_XCELL	0.08842296823392	0.222611	0.0162995745112838	0.822451	-0.144676339831799	0.0452686
	BRCA-LumB (n=219)	Macrophage_EPIC	0.111637151278033	0.123168	0.0254334296653185	0.72621	-0.0978686346650634	0.176857
	BRCA-LumB (n=219)	Macrophage_TIMER	-0.00725339820058544	0.920463	0.447655671747768	7.50907e-11	0.0974078612307629	0.178914
	BRCA-LumB (n=219)	Macrophage_XCELL	0.0168243270647575	0.816834	0.0542545674772159	0.454813	-0.109601074664783	0.130198
	BRCA-LumB (n=219)	Macrophage/Monocyte_MCPCOUNTER	0.0604792009773382	0.404667	0.386933554955632	2.95692e-08	0.173293240610599	0.0162276
	CESC (n=306)	Macrophage M0_CIBERSORT	0.246905033401326	3.24935e-05	0.303854949571883	2.51308e-07	0.26354590246849	8.77775e-06
	CESC (n=306)	Macrophage M0_CIBERSORT-ABS	0.262171257286037	9.81337e-06	0.324606452615114	3.22935e-08	0.250235395304591	2.5185e-05
	CESC (n=306)	Macrophage M1_CIBERSORT	-0.152921913326482	0.0108148	0.124069707311002	0.0390582	0.15231410096929	0.0111368
	CESC (n=306)	Macrophage M1_CIBERSORT-ABS	-0.108886739189887	0.070385	0.140716121807872	0.0191262	0.129392664029694	0.031331
	CESC (n=306)	Macrophage M1_QUANTISEQ	0.159563388563385	0.00779729	0.108409747160445	0.0716317	0.0863144124753531	0.151933
	CESC (n=306)	Macrophage M1_XCELL	-0.0753477605582209	0.211247	-0.0111944221675687	0.852856	-0.0376271554048129	0.532871
	CESC (n=306)	Macrophage M2_CIBERSORT	-0.0754827565128635	0.210428	0.0196652225271768	0.744541	0.0631274908714404	0.295125
	CESC (n=306)	Macrophage M2_CIBERSORT-ABS	-0.0637946209979454	0.290041	0.0886251540574282	0.141225	0.0469467000547839	0.436425
	CESC (n=306)	Macrophage M2_QUANTISEQ	-0.129330389147153	0.0314133	0.107672625940422	0.0735938	-0.00464783615343082	0.938619
	CESC (n=306)	Macrophage M2_TIDE	-0.0206290893350352	0.732486	-0.222491602589149	0.000189098	-0.219486764702626	0.000231902
	CESC (n=306)	Macrophage M2_XCELL	-0.187748045808331	0.00169771	-0.236064078010863	7.26802e-05	-0.255342854549962	1.69216e-05
	CESC (n=306)	Macrophage_EPIC	-0.0830946988693643	0.167863	-0.0218893954847501	0.716823	-0.0866104729768905	0.150528
	CESC (n=306)	Macrophage_TIMER	-0.00254360678886885	0.966385	0.02825576455443	0.639615	-0.0726384527794627	0.228176
	CESC (n=306)	Macrophage_XCELL	-0.119583775675542	0.0467662	-0.0761847906310694	0.206204	-0.0830091860576354	0.168302
	CESC (n=306)	Macrophage/Monocyte_MCPCOUNTER	-0.0434945225668053	0.470934	0.0582891483077411	0.333764	0.0688994511991667	0.253085
	CHOL (n=36)	Macrophage M0_CIBERSORT	-0.0869907861302235	0.619261	0.156620446065615	0.368924	-0.0686663750694699	0.695098
	CHOL (n=36)	Macrophage M0_CIBERSORT-ABS	-0.00284595679348551	0.987055	0.205757335676475	0.235698	-0.0850945813108789	0.626948
	CHOL (n=36)	Macrophage M1_CIBERSORT	0.080895310711121	0.64411	0.0326119076399455	0.852463	0.0989801445843331	0.571598
	CHOL (n=36)	Macrophage M1_CIBERSORT-ABS	0.245082508423377	0.155894	0.272421833796083	0.113365	0.0111801442939923	0.949175
	CHOL (n=36)	Macrophage M1_QUANTISEQ	0.313535890036746	0.06664	0.211797995376003	0.221926	-0.0923878384479955	0.5976
	CHOL (n=36)	Macrophage M1_XCELL	-0.0178517429298097	0.918928	0.220086885414225	0.203939	0.224926321840473	0.193918
	CHOL (n=36)	Macrophage M2_CIBERSORT	0.0419843680060061	0.810743	-0.107247229525061	0.539735	0.161377319630698	0.354374
	CHOL (n=36)	Macrophage M2_CIBERSORT-ABS	0.322421108952282	0.058893	0.483822300187023	0.00323283	0.177350055116935	0.308098
	CHOL (n=36)	Macrophage M2_QUANTISEQ	0.0382549781746922	0.827289	0.0361951612724232	0.83646	0.183531599890103	0.291264
	CHOL (n=36)	Macrophage M2_TIDE	-0.21684034137623	0.210859	-0.344156567851168	0.0429262	-0.0767589385356201	0.661192
	CHOL (n=36)	Macrophage M2_XCELL	0.0994966540571343	0.569582	-0.152149841566514	0.382916	-0.0298824673173209	0.864692
	CHOL (n=36)	Macrophage_EPIC	-0.0697372333618367	0.690577	-0.0347241503159209	0.843022	0.230026400810851	0.183736
	CHOL (n=36)	Macrophage_TIMER	-0.0141659773195155	0.935627	0.207041434399622	0.232723	0.192208756052963	0.268649
	CHOL (n=36)	Macrophage_XCELL	-0.116370714194241	0.505588	0.125475352762233	0.472628	0.0818816183739966	0.640062
	CHOL (n=36)	Macrophage/Monocyte_MCPCOUNTER	0.0488189835637388	0.780633	0.195417162299944	0.260587	0.0597747575947895	0.733032
	COAD (n=458)	Macrophage M0_CIBERSORT	0.142924658113739	0.0177147	0.118929378235774	0.0488114	-0.0873643976296978	0.148475
	COAD (n=458)	Macrophage M0_CIBERSORT-ABS	0.418795387117987	4.19073e-13	0.299684299474911	4.10701e-07	-0.0486967275912585	0.421199
	COAD (n=458)	Macrophage M1_CIBERSORT	0.0298404737155613	0.622222	0.0144651893092595	0.811262	0.0464898588179404	0.442576
	COAD (n=458)	Macrophage M1_CIBERSORT-ABS	0.274765408875717	3.74529e-06	0.149324174543613	0.013179	0.0488162916253137	0.420058
	COAD (n=458)	Macrophage M1_QUANTISEQ	0.219965269290196	0.000236713	-0.0446470750522198	0.460889	0.263096424609476	9.8143e-06
	COAD (n=458)	Macrophage M1_XCELL	0.366836303201871	3.48017e-10	0.189152093679019	0.00162747	-0.0383603138264811	0.526427
	COAD (n=458)	Macrophage M2_CIBERSORT	0.162808492615097	0.00681706	0.194189050421405	0.00121024	-0.105148978124487	0.0817565
	COAD (n=458)	Macrophage M2_CIBERSORT-ABS	0.431831574540165	6.41035e-14	0.296682908723291	5.42072e-07	-0.0196924249808826	0.745101
	COAD (n=458)	Macrophage M2_QUANTISEQ	0.256382255146126	1.67428e-05	0.172882589932158	0.00403314	-0.163881459404157	0.00645499
	COAD (n=458)	Macrophage M2_TIDE	-0.304733007920057	3.58651e-10	-0.0172309344433454	0.729231	-0.0121155559860004	0.807713
	COAD (n=458)	Macrophage M2_XCELL	0.15677533343034	0.00921145	-0.0874833797739091	0.147921	-0.0958256214048484	0.112853
	COAD (n=458)	Macrophage_EPIC	0.412882615655078	9.56523e-13	0.220143621566633	0.000233895	-0.047751317008844	0.430282
	COAD (n=458)	Macrophage_TIMER	0.283191108253666	1.81624e-06	0.219784319950245	0.000239605	-0.174423988514334	0.00371269
	COAD (n=458)	Macrophage_XCELL	0.305671330161157	2.33882e-07	0.162640949672462	0.00687521	-0.0768314652850045	0.20402
	COAD (n=458)	Macrophage/Monocyte_MCPCOUNTER	0.439062831174901	2.1839e-14	0.291155844873454	8.96314e-07	-0.000491050730040851	0.993532
	DLBC (n=48)	Macrophage M0_CIBERSORT	-0.104871157458069	0.514053	-0.0501560275601602	0.755482	-0.29142116402007	0.064508
	DLBC (n=48)	Macrophage M0_CIBERSORT-ABS	0.00594434802630181	0.970576	0.223180760041277	0.160729	-0.102457619016221	0.523837
	DLBC (n=48)	Macrophage M1_CIBERSORT	-0.0900382705128379	0.575591	0.537435703983908	0.000290789	0.174672206096643	0.274709
	DLBC (n=48)	Macrophage M1_CIBERSORT-ABS	-0.0543827254197683	0.735589	0.652491224832089	3.78688e-06	0.275982964351665	0.0807061
	DLBC (n=48)	Macrophage M1_QUANTISEQ	0.102022406792745	0.525611	0.50294276104374	0.000803968	0.0727553364718785	0.65123
	DLBC (n=48)	Macrophage M1_XCELL	0.077210210665369	0.631359	0.227902638227897	0.15183	-0.168829435631267	0.291333
	DLBC (n=48)	Macrophage M2_CIBERSORT	0.235227809658503	0.138746	-0.01240170661972	0.938658	0.0316068157513206	0.844475
	DLBC (n=48)	Macrophage M2_CIBERSORT-ABS	0.175516550033042	0.272359	0.523324378859053	0.000446639	0.383534084923	0.0133106
	DLBC (n=48)	Macrophage M2_QUANTISEQ	-0.185824170249321	0.244739	0.0256916809132882	0.873318	0.0853888408032801	0.595545
	DLBC (n=48)	Macrophage M2_TIDE	0.0376920148907178	0.815011	-0.643473799568615	5.67972e-06	-0.161795171890922	0.312191
	DLBC (n=48)	Macrophage M2_XCELL	0.188632482485783	0.237553	-0.106999349967119	0.505502	-0.273185711823503	0.0839541
	DLBC (n=48)	Macrophage_EPIC	-0.0421953329446127	0.793365	0.148650592549065	0.353636	-0.0894499574926912	0.578099
	DLBC (n=48)	Macrophage_TIMER	0.322270499503055	0.0398881	-0.0575520546204757	0.720783	0.036548092597926	0.820532
	DLBC (n=48)	Macrophage_XCELL	0.113741231707021	0.478896	0.30585321956633	0.0518065	-0.156088896211274	0.329789
	DLBC (n=48)	Macrophage/Monocyte_MCPCOUNTER	-0.0336020598421484	0.834789	0.494453089333684	0.0010162	0.0676065235028092	0.674495
	ESCA (n=185)	Macrophage M0_CIBERSORT	0.065102327390496	0.385243	0.220960410041775	0.0028752	0.268759009440361	0.000264278
	ESCA (n=185)	Macrophage M0_CIBERSORT-ABS	0.171246861461968	0.0215324	0.329509341065276	6.27743e-06	0.149599671492444	0.0450271
	ESCA (n=185)	Macrophage M1_CIBERSORT	0.00578560362885307	0.938558	0.182540574880782	0.014182	0.0646621796354375	0.388471
	ESCA (n=185)	Macrophage M1_CIBERSORT-ABS	0.123196036194322	0.0994316	0.26307207728957	0.000359787	-0.0711635288261497	0.342462
	ESCA (n=185)	Macrophage M1_QUANTISEQ	0.215704887209857	0.00363588	0.387758004969318	7.53233e-08	-0.0355118563919112	0.636019
	ESCA (n=185)	Macrophage M1_XCELL	0.166557607814155	0.025439	0.191912194396143	0.00985518	-0.287362346341558	9.17884e-05
	ESCA (n=185)	Macrophage M2_CIBERSORT	0.0403439349123131	0.590771	0.0223855730868775	0.76549	-0.0152919852221113	0.838552
	ESCA (n=185)	Macrophage M2_CIBERSORT-ABS	0.234761874531611	0.00151304	0.239931600071904	0.00117817	-0.2268361992465	0.00219759
	ESCA (n=185)	Macrophage M2_QUANTISEQ	0.163896370408979	0.0279157	0.145710829223092	0.0509708	-0.0616467354140108	0.411021
	ESCA (n=185)	Macrophage M2_TIDE	-0.189161333133327	0.0109846	-0.321489036941331	1.07967e-05	-0.0590397984518445	0.431123
	ESCA (n=185)	Macrophage M2_XCELL	0.0259869596848843	0.729131	-0.110269401789924	0.140587	-0.452894940980276	1.73127e-10
	ESCA (n=185)	Macrophage_EPIC	0.230574763569566	0.00184568	0.30270382243483	3.62411e-05	-0.225501251130113	0.00233734
	ESCA (n=185)	Macrophage_TIMER	0.202119404408718	0.00650915	0.280432916585603	0.000137297	-0.157282458159789	0.0349785
	ESCA (n=185)	Macrophage_XCELL	0.094718197363241	0.205954	0.178819659754409	0.0163149	-0.22967601107939	0.00192524
	ESCA (n=185)	Macrophage/Monocyte_MCPCOUNTER	0.316956888849708	1.45693e-05	0.392341978755178	5.11834e-08	-0.0492774227373508	0.511233
	GBM (n=153)	Macrophage M0_CIBERSORT	0.117039081470721	0.173185	0.136570874825337	0.111533	0.0234598379294537	0.785536
	GBM (n=153)	Macrophage M0_CIBERSORT-ABS	0.136796763960761	0.110937	0.144659496861111	0.091687	0.0272060056142233	0.752322
	GBM (n=153)	Macrophage M1_CIBERSORT	-0.185137819268671	0.0303198	-0.0548533968250971	0.52436	-0.216915659606175	0.0108947
	GBM (n=153)	Macrophage M1_CIBERSORT-ABS	-0.0774608536740114	0.368279	-0.000539135322020907	0.995011	-0.111484023073348	0.194639
	GBM (n=153)	Macrophage M1_QUANTISEQ	0.23955873644933	0.00481066	0.374055459082386	6.71112e-06	0.327678540757016	9.27881e-05
	GBM (n=153)	Macrophage M1_XCELL	0.0815802095776866	0.34328	0.244453441152573	0.00399132	0.289322221979917	0.000605719
	GBM (n=153)	Macrophage M2_CIBERSORT	-0.0757586325358278	0.378928	-0.062698801572396	0.466697	0.0357276300874889	0.678521
	GBM (n=153)	Macrophage M2_CIBERSORT-ABS	0.295422830420955	0.000457101	0.19000625640808	0.0261559	0.258762958604416	0.00226439
	GBM (n=153)	Macrophage M2_QUANTISEQ	-0.0596469098715972	0.488706	0.00732595800731914	0.93229	0.0479688529750435	0.577775
	GBM (n=153)	Macrophage M2_TIDE	-0.181300163039432	0.0339872	-0.268020362464921	0.00154288	-0.387706979449971	2.85715e-06
	GBM (n=153)	Macrophage M2_XCELL	0.0597583879808943	0.487892	-0.195493682949116	0.0220581	-0.116992845470777	0.173356
	GBM (n=153)	Macrophage_EPIC	0.069660933191786	0.418588	0.160405797619628	0.0611454	0.159613941864448	0.0624512
	GBM (n=153)	Macrophage_TIMER	0.162378055016126	0.05799	0.0395184826452803	0.646598	0.155043273045456	0.0704412
	GBM (n=153)	Macrophage_XCELL	0.0137780691489972	0.87304	0.0629754299887805	0.46473	0.166713043260619	0.0515233
	GBM (n=153)	Macrophage/Monocyte_MCPCOUNTER	0.11951221274998	0.164217	0.102981760422517	0.231107	0.20024875525732	0.0189663
	HNSC (n=522)	Macrophage M0_CIBERSORT	0.290008365870305	5.46119e-11	0.222269057661888	6.35662e-07	0.133104649103038	0.00309575
	HNSC (n=522)	Macrophage M0_CIBERSORT-ABS	0.270441578419834	1.078e-09	0.390582049765222	2.22608e-19	0.120111676435693	0.0076511
	HNSC (n=522)	Macrophage M1_CIBERSORT	-0.172590983528054	0.000119366	0.0754819244528758	0.0944459	-0.0808520130491735	0.0731719
	HNSC (n=522)	Macrophage M1_CIBERSORT-ABS	-0.146052193783284	0.00115896	0.163120844049294	0.000279759	-0.104898456382264	0.0199511
	HNSC (n=522)	Macrophage M1_QUANTISEQ	0.283632566676278	1.48101e-10	0.48745547513081	9.97501e-31	0.14155793801981	0.00164512
	HNSC (n=522)	Macrophage M1_XCELL	0.0113551525338292	0.801631	0.156356198802892	0.000499998	-0.215790234477831	1.35631e-06
	HNSC (n=522)	Macrophage M2_CIBERSORT	-0.0232208812279245	0.607376	0.0518193148711181	0.251276	-0.10084576386362	0.025294
	HNSC (n=522)	Macrophage M2_CIBERSORT-ABS	-0.0306447230605984	0.497668	0.236011001946588	1.17935e-07	-0.0684168400150687	0.129652
	HNSC (n=522)	Macrophage M2_QUANTISEQ	-0.121256629276351	0.00708754	0.0159773547395167	0.723702	-0.0130345726546464	0.773042
	HNSC (n=522)	Macrophage M2_TIDE	-0.122889215964764	0.00634819	-0.300780855511885	9.55393e-12	-0.117328428906249	0.00919137
	HNSC (n=522)	Macrophage M2_XCELL	-0.0482373813794175	0.285585	-0.122916930290494	0.00633626	-0.216098837433938	1.3089e-06
	HNSC (n=522)	Macrophage_EPIC	0.00227071988177302	0.959932	0.24937154897296	2.06979e-08	-0.115715029191206	0.0102055
	HNSC (n=522)	Macrophage_TIMER	0.192817299074483	1.65863e-05	0.249193837853151	2.11968e-08	0.0638186127924695	0.157536
	HNSC (n=522)	Macrophage_XCELL	0.0116650465405168	0.796334	0.160018025924144	0.000366179	-0.175915865815145	8.75587e-05
	HNSC (n=522)	Macrophage/Monocyte_MCPCOUNTER	0.00833348457426583	0.853716	0.28979596247081	5.64804e-11	-0.0582657536516045	0.196979
	HNSC-HPV- (n=422)	Macrophage M0_CIBERSORT	0.252226287527653	3.19414e-07	0.19542440842982	8.34553e-05	0.0663416717038338	0.185456
	HNSC-HPV- (n=422)	Macrophage M0_CIBERSORT-ABS	0.264004006494576	8.37185e-08	0.399527289774396	9.2277e-17	0.0951965987811358	0.0571325
	HNSC-HPV- (n=422)	Macrophage M1_CIBERSORT	-0.15656365796854	0.0016845	0.0640206224672326	0.201349	-0.073492847777258	0.14231
	HNSC-HPV- (n=422)	Macrophage M1_CIBERSORT-ABS	-0.1107569539967	0.0267583	0.186731736797355	0.000172626	-0.0631664209752226	0.207441
	HNSC-HPV- (n=422)	Macrophage M1_QUANTISEQ	0.281865592275309	9.67161e-09	0.500540308472794	9.41827e-27	0.163374784864831	0.00104054
	HNSC-HPV- (n=422)	Macrophage M1_XCELL	0.0266973860874776	0.594469	0.174186640810593	0.000465921	-0.24256977930875	9.12015e-07
	HNSC-HPV- (n=422)	Macrophage M2_CIBERSORT	-0.0628978359493167	0.209383	0.00709173973249714	0.88756	-0.175754679475205	0.00041302
	HNSC-HPV- (n=422)	Macrophage M2_CIBERSORT-ABS	-0.0314651451413646	0.530339	0.235543837291446	1.90435e-06	-0.0765556527216302	0.126372
	HNSC-HPV- (n=422)	Macrophage M2_QUANTISEQ	-0.107690328456757	0.0312926	0.019048949239785	0.704078	-0.0130016695953369	0.795457
	HNSC-HPV- (n=422)	Macrophage M2_TIDE	-0.0978583641167733	0.050496	-0.293138288706298	2.28396e-09	-0.0995958756422557	0.046521
	HNSC-HPV- (n=422)	Macrophage M2_XCELL	-0.0114890734491429	0.818815	-0.091674169030858	0.0670104	-0.200724890139382	5.27362e-05
	HNSC-HPV- (n=422)	Macrophage_EPIC	0.0436838882340416	0.383558	0.292320539772958	2.54152e-09	-0.0843260731374836	0.0921344
	HNSC-HPV- (n=422)	Macrophage_TIMER	0.176711228007987	0.000383552	0.232002952036591	2.73636e-06	0.00949824840282759	0.849799
	HNSC-HPV- (n=422)	Macrophage_XCELL	0.0274689144405718	0.583855	0.17665011392482	0.000385375	-0.214156556784672	1.56066e-05
	HNSC-HPV- (n=422)	Macrophage/Monocyte_MCPCOUNTER	0.0136596290562282	0.785353	0.323044903498685	3.61702e-11	-0.058192644786326	0.245563
	HNSC-HPV+ (n=98)	Macrophage M0_CIBERSORT	0.264009595202561	0.0124201	0.266195969134097	0.011687	0.231948350174291	0.0287291
	HNSC-HPV+ (n=98)	Macrophage M0_CIBERSORT-ABS	0.260207728532103	0.0137906	0.345922661310443	0.000898778	0.173035509891402	0.10489
	HNSC-HPV+ (n=98)	Macrophage M1_CIBERSORT	-0.166400978116606	0.11911	0.177572495205442	0.0959542	0.0181293731190406	0.866089
	HNSC-HPV+ (n=98)	Macrophage M1_CIBERSORT-ABS	-0.108356893731237	0.312129	0.166743622239153	0.118341	-0.0918016643418345	0.392208
	HNSC-HPV+ (n=98)	Macrophage M1_QUANTISEQ	0.341638027147185	0.00105056	0.477313201464338	2.25147e-06	0.100988478570254	0.346364
	HNSC-HPV+ (n=98)	Macrophage M1_XCELL	-0.0344482647426561	0.748601	0.0971445869789053	0.365122	-0.100079774273623	0.350743
	HNSC-HPV+ (n=98)	Macrophage M2_CIBERSORT	0.0789503397403045	0.462074	0.197989998745841	0.0629016	0.165570222317397	0.120991
	HNSC-HPV+ (n=98)	Macrophage M2_CIBERSORT-ABS	0.109463903805277	0.307181	0.306377402094447	0.00349956	0.100853012713189	0.347015
	HNSC-HPV+ (n=98)	Macrophage M2_QUANTISEQ	-0.0907103311354237	0.397884	-0.0165413793876042	0.877724	0.0417177829116226	0.69789
	HNSC-HPV+ (n=98)	Macrophage M2_TIDE	-0.24687486559428	0.0196842	-0.361574007437326	0.000498739	-0.248008152552915	0.0191106
	HNSC-HPV+ (n=98)	Macrophage M2_XCELL	-0.173845026734247	0.10325	-0.20975556313318	0.0485112	-0.25100257537594	0.0176636
	HNSC-HPV+ (n=98)	Macrophage_EPIC	-0.0360808208732002	0.73711	0.125751439471425	0.240301	-0.14626459749819	0.1714
	HNSC-HPV+ (n=98)	Macrophage_TIMER	0.202587134494926	0.056913	0.255309971738766	0.015748	0.178457193311963	0.0942835
	HNSC-HPV+ (n=98)	Macrophage_XCELL	-0.0655332528240201	0.541758	0.0843985961841874	0.431655	-0.018313210685567	0.864744
	HNSC-HPV+ (n=98)	Macrophage/Monocyte_MCPCOUNTER	0.0671002908444533	0.532116	0.168575782113725	0.114294	0.00014891447541346	0.998895
	KICH (n=66)	Macrophage M0_CIBERSORT	0.0810354031620025	0.521063	0.13129305272324	0.29718	-0.226213072768968	0.0699912
	KICH (n=66)	Macrophage M0_CIBERSORT-ABS	0.139954459714296	0.266165	0.159038592523934	0.205727	-0.1878884521511	0.133926
	KICH (n=66)	Macrophage M1_CIBERSORT	0.151515782880263	0.22827	-0.0267267397526327	0.832626	0.0141944293996844	0.910646
	KICH (n=66)	Macrophage M1_CIBERSORT-ABS	0.353759463610165	0.00384176	0.248648237336533	0.0457973	0.151505431631025	0.228302
	KICH (n=66)	Macrophage M1_QUANTISEQ	0.375667012774722	0.00204404	0.245350483307272	0.0488474	-0.100170391093946	0.427237
	KICH (n=66)	Macrophage M1_XCELL	0.387964999992003	0.00140678	0.190975470573747	0.127538	-0.0492173111546183	0.697025
	KICH (n=66)	Macrophage M2_CIBERSORT	0.175658462721363	0.161623	0.143109601755954	0.255428	-0.0336124724483079	0.790386
	KICH (n=66)	Macrophage M2_CIBERSORT-ABS	0.463458791898346	0.000101103	0.579746728391224	4.17896e-07	0.188728437947464	0.132165
	KICH (n=66)	Macrophage M2_QUANTISEQ	0.247623386881895	0.046728	0.0999082339652186	0.428453	0.0408082973253748	0.746879
	KICH (n=66)	Macrophage M2_TIDE	-0.523979484745715	7.48341e-06	-0.396910973219365	0.00106227	-0.110984860666881	0.378778
	KICH (n=66)	Macrophage M2_XCELL	0.159703796955635	0.203812	0.0681102717979587	0.589822	-0.225531236206675	0.070862
	KICH (n=66)	Macrophage_EPIC	0.430543209323489	0.000343706	0.384026133072603	0.00158809	0.0375495518138573	0.766493
	KICH (n=66)	Macrophage_TIMER	0.142707793532083	0.256778	0.393926406107714	0.00116764	0.192955821363783	0.123564
	KICH (n=66)	Macrophage_XCELL	0.283454822727369	0.0221322	0.116838484267789	0.353987	-0.132196424752205	0.293839
	KICH (n=66)	Macrophage/Monocyte_MCPCOUNTER	0.410904584644633	0.00067375	0.450530363486471	0.000165939	0.152528000738596	0.225141
	KIRC (n=533)	Macrophage M0_CIBERSORT	0.198650497283478	1.73499e-05	0.108710714484482	0.0195589	-0.186199606792933	5.76448e-05
	KIRC (n=533)	Macrophage M0_CIBERSORT-ABS	0.200587789796879	1.42944e-05	0.126745339435806	0.00643118	-0.181215027216611	9.12586e-05
	KIRC (n=533)	Macrophage M1_CIBERSORT	-0.0615959783261532	0.186773	0.097004638757382	0.0373392	0.152702663713228	0.00100518
	KIRC (n=533)	Macrophage M1_CIBERSORT-ABS	0.0319012457982166	0.494441	0.275171255526659	1.87227e-09	0.249541217531802	5.6525e-08
	KIRC (n=533)	Macrophage M1_QUANTISEQ	0.191146110842084	3.61047e-05	0.136287943718239	0.00336815	-0.0541263315879023	0.246115
	KIRC (n=533)	Macrophage M1_XCELL	0.0131119500407409	0.778884	0.105755655031099	0.0231544	-0.285749304287653	4.11996e-10
	KIRC (n=533)	Macrophage M2_CIBERSORT	0.0296152330872403	0.525899	0.11873722953093	0.0107258	0.0353099975407675	0.44946
	KIRC (n=533)	Macrophage M2_CIBERSORT-ABS	0.130618463866039	0.0049707	0.392171073528109	2.12598e-18	0.219285647398511	1.99967e-06
	KIRC (n=533)	Macrophage M2_QUANTISEQ	0.0620078905645098	0.183838	0.235038429699594	3.31725e-07	0.047887093838223	0.304903
	KIRC (n=533)	Macrophage M2_TIDE	-0.294202495981271	1.17306e-10	-0.213518217985389	3.7382e-06	-0.0865156720040056	0.0634524
	KIRC (n=533)	Macrophage M2_XCELL	-0.134594763122359	0.00378904	-0.137201320322159	0.00315917	-0.246792074360652	7.97413e-08
	KIRC (n=533)	Macrophage_EPIC	0.0887510831203405	0.0568904	0.0993220523938976	0.0330052	-0.118007431749828	0.0112218
	KIRC (n=533)	Macrophage_TIMER	0.0537172812678987	0.249708	0.32460228502228	9.00184e-13	0.106394866798521	0.0223315
	KIRC (n=533)	Macrophage_XCELL	-0.0393272358124163	0.39955	0.0151928282886722	0.744926	-0.269169914213012	4.29638e-09
	KIRC (n=533)	Macrophage/Monocyte_MCPCOUNTER	-0.0608683966393194	0.192042	0.0831203953534636	0.0746007	0.127014770919592	0.00631833
	KIRP (n=290)	Macrophage M0_CIBERSORT	0.0988640904663122	0.113156	-0.0207161606416561	0.740516	-0.109741850896378	0.0784971
	KIRP (n=290)	Macrophage M0_CIBERSORT-ABS	0.134277845627898	0.0310741	0.0543146600577164	0.384941	-0.0806795292608842	0.196454
	KIRP (n=290)	Macrophage M1_CIBERSORT	0.140616794592052	0.0238891	0.280940053122779	4.57706e-06	-0.108234368544648	0.0827124
	KIRP (n=290)	Macrophage M1_CIBERSORT-ABS	0.183138629455685	0.00315347	0.388514223487831	1.00666e-10	-0.0134942239094892	0.829216
	KIRP (n=290)	Macrophage M1_QUANTISEQ	0.2373708107184	0.000118414	0.252259927399247	4.15478e-05	0.0710251633704264	0.255651
	KIRP (n=290)	Macrophage M1_XCELL	0.0201089031569159	0.747861	-0.00222121522043717	0.971677	-0.310832545798432	3.48302e-07
	KIRP (n=290)	Macrophage M2_CIBERSORT	-0.1215861547652	0.05109	-0.181052542824866	0.00352094	-0.315344714628758	2.30137e-07
	KIRP (n=290)	Macrophage M2_CIBERSORT-ABS	0.0944719388639296	0.130162	0.228102098374095	0.000219974	0.00174712665599019	0.977721
	KIRP (n=290)	Macrophage M2_QUANTISEQ	-0.0333728208379263	0.593623	0.0279351486492072	0.655154	-0.259867161048285	2.3719e-05
	KIRP (n=290)	Macrophage M2_TIDE	-0.299633201081741	9.4598e-07	-0.453360684706235	1.7546e-14	-0.25306588946428	3.91844e-05
	KIRP (n=290)	Macrophage M2_XCELL	-0.102864914261362	0.0992279	-0.247867963257754	5.6974e-05	-0.417849414608899	2.52306e-12
	KIRP (n=290)	Macrophage_EPIC	0.0386082924817338	0.536997	0.00500316542065119	0.936259	-0.239515730762262	0.00010224
	KIRP (n=290)	Macrophage_TIMER	-0.0137874513606395	0.825564	0.0690045924430568	0.269458	-0.0195787822116829	0.754292
	KIRP (n=290)	Macrophage_XCELL	-0.0591109340193658	0.344312	-0.0748210438870305	0.231054	-0.342525327286213	1.6347e-08
	KIRP (n=290)	Macrophage/Monocyte_MCPCOUNTER	-0.0443694995964709	0.477972	0.000411491925111218	0.994752	-0.00775578275175789	0.901336
	LGG (n=516)	Macrophage M0_CIBERSORT	-0.0127644547279733	0.780742	-0.0829823068393391	0.0698878	0.0740573829868037	0.105854
	LGG (n=516)	Macrophage M0_CIBERSORT-ABS	-0.0136320935735523	0.766257	-0.0817895463916986	0.0740193	0.0753208577103917	0.100015
	LGG (n=516)	Macrophage M1_CIBERSORT	-0.0876862436930117	0.0553937	-0.0168503904857617	0.713272	0.0779397461492407	0.0887288
	LGG (n=516)	Macrophage M1_CIBERSORT-ABS	-0.10504206550595	0.0216244	0.0365224935832114	0.42564	0.117668645330172	0.010029
	LGG (n=516)	Macrophage M1_QUANTISEQ	-0.246839919018187	4.56656e-08	0.376316308582479	1.57936e-17	0.0919799190592113	0.044434
	LGG (n=516)	Macrophage M1_XCELL	-0.415951431082807	2.01367e-21	0.426343232021666	1.56199e-22	0.0770118045639366	0.0926046
	LGG (n=516)	Macrophage M2_CIBERSORT	-0.461811889433187	1.2637e-26	0.166211195729335	0.00026243	0.139834655640368	0.00218181
	LGG (n=516)	Macrophage M2_CIBERSORT-ABS	-0.378972542265002	8.98773e-18	0.28872544217677	1.24737e-10	0.274452356312704	1.04577e-09
	LGG (n=516)	Macrophage M2_QUANTISEQ	-0.417091030878851	1.52794e-21	0.3072194309443	6.60477e-12	0.076537794157467	0.0946361
	LGG (n=516)	Macrophage M2_TIDE	0.203465042294159	7.33467e-06	-0.328404299848194	1.75214e-13	-0.0757061218945655	0.0982864
	LGG (n=516)	Macrophage M2_XCELL	-0.0251426886148378	0.583453	-0.131288813733847	0.00403599	-0.164385174093613	0.000307191
	LGG (n=516)	Macrophage_EPIC	-0.302434870229106	1.44139e-11	0.371908438635237	3.97951e-17	0.123016150040575	0.00708716
	LGG (n=516)	Macrophage_TIMER	-0.127720026898733	0.00516562	0.061913026192923	0.176577	0.0767314920194818	0.0938017
	LGG (n=516)	Macrophage_XCELL	-0.383507480374765	3.39184e-18	0.357345374735558	7.63494e-16	0.0106993617572015	0.815516
	LGG (n=516)	Macrophage/Monocyte_MCPCOUNTER	-0.247488491093783	4.19975e-08	0.375903388126219	1.72322e-17	0.089140925676722	0.0514529
	LIHC (n=371)	Macrophage M0_CIBERSORT	0.104080161957621	0.0534292	0.0769607631558394	0.15375	0.0886526995055906	0.100194
	LIHC (n=371)	Macrophage M0_CIBERSORT-ABS	0.17653315516974	0.000991398	0.191999369561707	0.000334873	0.183345207304257	0.000621211
	LIHC (n=371)	Macrophage M1_CIBERSORT	0.0529522021267217	0.326759	0.0466389353939853	0.387804	0.140467412728952	0.00898662
	LIHC (n=371)	Macrophage M1_CIBERSORT-ABS	0.226182384377913	2.22535e-05	0.314212247269724	2.41884e-09	0.287803184923384	5.27233e-08
	LIHC (n=371)	Macrophage M1_QUANTISEQ	0.209383557011982	8.90892e-05	0.256908273640569	1.32512e-06	0.152075442939721	0.00464161
	LIHC (n=371)	Macrophage M1_XCELL	0.204225261236118	0.000133514	0.0396242824407592	0.463189	-0.142124800005394	0.00820045
	LIHC (n=371)	Macrophage M2_CIBERSORT	0.0299885255292705	0.578816	0.11823473265141	0.0281027	0.0230811795979738	0.669223
	LIHC (n=371)	Macrophage M2_CIBERSORT-ABS	0.278293565130561	1.48448e-07	0.470100370559706	2.27337e-20	0.330346738534298	3.15151e-10
	LIHC (n=371)	Macrophage M2_QUANTISEQ	0.120353270671321	0.0253858	0.292389785533221	3.15595e-08	0.29163518449683	3.43614e-08
	LIHC (n=371)	Macrophage M2_TIDE	-0.15151761426948	0.00479635	-0.259349951542564	1.04198e-06	-0.192443876429834	0.000324173
	LIHC (n=371)	Macrophage M2_XCELL	-0.161373672497313	0.00264507	-0.231291794189986	1.42843e-05	-0.248677958431542	2.92694e-06
	LIHC (n=371)	Macrophage_EPIC	-0.14002961465676	0.00920517	-0.334769737041887	1.76464e-10	-0.366556973793644	2.06574e-12
	LIHC (n=371)	Macrophage_TIMER	0.284153713111862	7.87989e-08	0.35248602130995	1.57353e-11	0.227434184967256	1.99817e-05
	LIHC (n=371)	Macrophage_XCELL	-0.0323949502986792	0.548717	-0.0642183698609548	0.234163	-0.259954281624795	9.81423e-07
	LIHC (n=371)	Macrophage/Monocyte_MCPCOUNTER	0.244346433601831	4.39331e-06	0.323384777988309	7.70652e-10	0.194825040114015	0.000272082
	LUAD (n=515)	Macrophage M0_CIBERSORT	0.11964370190993	0.00782948	0.00563573036680865	0.900669	-0.138425628998701	0.00206592
	LUAD (n=515)	Macrophage M0_CIBERSORT-ABS	0.161665557222427	0.000313138	0.0845945241706314	0.0605317	-0.106658049612231	0.017839
	LUAD (n=515)	Macrophage M1_CIBERSORT	0.000862829973360113	0.984754	0.00851857439350769	0.850354	-0.159173862769826	0.000388306
	LUAD (n=515)	Macrophage M1_CIBERSORT-ABS	0.0826176689231153	0.0668193	0.155877329554241	0.000513703	-0.0672402647616896	0.135995
	LUAD (n=515)	Macrophage M1_QUANTISEQ	0.212786449119185	1.86678e-06	0.225066876681372	4.42878e-07	0.261661826915395	3.67588e-09
	LUAD (n=515)	Macrophage M1_XCELL	0.0637528199478991	0.157542	0.109961555970445	0.0145756	-0.166805747587209	0.00019892
	LUAD (n=515)	Macrophage M2_CIBERSORT	-0.106564848947434	0.0179397	0.155436832724132	0.000533057	0.130306078239171	0.00375208
	LUAD (n=515)	Macrophage M2_CIBERSORT-ABS	0.0854763243191897	0.0578891	0.416557610733091	4.10123e-22	0.219307177553731	8.78661e-07
	LUAD (n=515)	Macrophage M2_QUANTISEQ	-0.0438854092529443	0.330847	0.191763355737298	1.81202e-05	0.250247372162873	1.77979e-08
	LUAD (n=515)	Macrophage M2_TIDE	-0.184188606421737	3.8798e-05	-0.302565364973618	6.76726e-12	0.112875227093821	0.0121453
	LUAD (n=515)	Macrophage M2_XCELL	-0.0814612243772559	0.0707396	0.0425223879731548	0.346101	0.100422386225477	0.0257662
	LUAD (n=515)	Macrophage_EPIC	0.0110949214565053	0.805892	0.1648151882325	0.000237509	-0.014762029487042	0.743701
	LUAD (n=515)	Macrophage_TIMER	0.0374592922028219	0.406589	0.350575702005218	1.05554e-15	0.0125551563676853	0.780956
	LUAD (n=515)	Macrophage_XCELL	-0.0293516298295929	0.515565	0.116295001053256	0.00975521	-0.057052571148251	0.206019
	LUAD (n=515)	Macrophage/Monocyte_MCPCOUNTER	0.0488134514020512	0.279373	0.251720804321099	1.45816e-08	-0.0462268851465804	0.305672
	LUSC (n=501)	Macrophage M0_CIBERSORT	0.171710684867578	0.000164295	0.180166877265562	7.58949e-05	0.169812967618013	0.000194437
	LUSC (n=501)	Macrophage M0_CIBERSORT-ABS	0.266894460919845	3.18983e-09	0.296928764343281	3.64483e-11	0.0672418416186213	0.142542
	LUSC (n=501)	Macrophage M1_CIBERSORT	-0.117073249209294	0.0104969	-0.037888812122256	0.409014	-0.138317483067289	0.00246555
	LUSC (n=501)	Macrophage M1_CIBERSORT-ABS	0.0239685371964523	0.601543	0.120510022608323	0.00842163	-0.232134952219473	2.9471e-07
	LUSC (n=501)	Macrophage M1_QUANTISEQ	0.230036918266571	3.7908e-07	0.38137520321468	5.81869e-18	-0.137385967461486	0.00263881
	LUSC (n=501)	Macrophage M1_XCELL	-0.00197740909088378	0.965643	0.107800050316447	0.0185188	-0.231270996682755	3.26998e-07
	LUSC (n=501)	Macrophage M2_CIBERSORT	-0.194659777812053	1.85804e-05	0.048420605960206	0.291258	0.0644966359502709	0.159606
	LUSC (n=501)	Macrophage M2_CIBERSORT-ABS	0.0839911737322454	0.0668291	0.271721863008509	1.61146e-09	-0.116403573351269	0.0109504
	LUSC (n=501)	Macrophage M2_QUANTISEQ	0.0541534541714557	0.237804	0.259883979530072	8.39505e-09	0.0402716258679332	0.380164
	LUSC (n=501)	Macrophage M2_TIDE	-0.22808280607915	4.78228e-07	-0.314158744906722	2.18892e-12	0.132699609295434	0.00369076
	LUSC (n=501)	Macrophage M2_XCELL	-0.0440685015500498	0.336848	0.0669867675320629	0.144066	-0.190853507729959	2.71673e-05
	LUSC (n=501)	Macrophage_EPIC	0.0687438435791263	0.133816	0.205444451306459	6.08128e-06	-0.256814857144367	1.27106e-08
	LUSC (n=501)	Macrophage_TIMER	-0.015829979574156	0.73021	0.0468368727381994	0.307345	0.00375168971496594	0.934867
	LUSC (n=501)	Macrophage_XCELL	-0.0313278597131749	0.49487	0.11241663944117	0.0140272	-0.244232921559541	6.58453e-08
	LUSC (n=501)	Macrophage/Monocyte_MCPCOUNTER	0.0992181917085124	0.0302638	0.1530079311106	0.000800164	-0.255400578486898	1.53601e-08
	MESO (n=87)	Macrophage M0_CIBERSORT	-0.334421384222831	0.0017591	0.200868735197183	0.0652802	0.0962116201059179	0.381069
	MESO (n=87)	Macrophage M0_CIBERSORT-ABS	-0.344925842658068	0.00122585	0.213752991872686	0.0494962	0.100262929923555	0.361245
	MESO (n=87)	Macrophage M1_CIBERSORT	-0.0812555659126833	0.459742	-0.143135626818506	0.191265	0.125359559447119	0.252971
	MESO (n=87)	Macrophage M1_CIBERSORT-ABS	-0.102651935303356	0.349858	0.00395715474564228	0.971328	0.214830021653194	0.0483332
	MESO (n=87)	Macrophage M1_QUANTISEQ	0.121550603964776	0.267791	0.160693146636751	0.141793	0.278643566131725	0.00981473
	MESO (n=87)	Macrophage M1_XCELL	-0.159717386921769	0.14426	-0.26084426083191	0.015902	-0.104310578394689	0.342086
	MESO (n=87)	Macrophage M2_CIBERSORT	-0.191948816638685	0.0784277	0.0306027988053957	0.780988	-0.0708110385155266	0.519583
	MESO (n=87)	Macrophage M2_CIBERSORT-ABS	-0.166474127182818	0.127824	0.285770732686856	0.00802069	0.148462048861434	0.175095
	MESO (n=87)	Macrophage M2_QUANTISEQ	0.0928232437648602	0.398143	-0.0313034831796433	0.776104	-0.205917326817231	0.0586684
	MESO (n=87)	Macrophage M2_TIDE	-0.269738689955944	0.0125423	0.0758713004490383	0.490108	-0.1543775159059	0.158336
	MESO (n=87)	Macrophage M2_XCELL	0.225225168221163	0.0382248	-0.189678747862118	0.082091	-0.0469077584705367	0.669889
	MESO (n=87)	Macrophage_EPIC	-0.165511001380235	0.130076	-0.28011984825106	0.00941669	-0.176023731999	0.107084
	MESO (n=87)	Macrophage_TIMER	-0.139440466442456	0.203099	0.268721005959912	0.0128925	0.136099258544628	0.214243
	MESO (n=87)	Macrophage_XCELL	-0.0814916806293923	0.458435	-0.185041216996341	0.0899975	-0.0165798176201975	0.880287
	MESO (n=87)	Macrophage/Monocyte_MCPCOUNTER	-0.234396031573631	0.0308343	0.0471491033303539	0.66829	0.0429016614580727	0.696642
	OV (n=303)	Macrophage M0_CIBERSORT	0.00687232441272899	0.914076	0.0587097519741177	0.356237	0.0692960537314695	0.27603
	OV (n=303)	Macrophage M0_CIBERSORT-ABS	0.0239845941066919	0.706456	0.0705368111323795	0.267502	0.062930183452319	0.32266
	OV (n=303)	Macrophage M1_CIBERSORT	-0.0018065845613213	0.977372	0.0579974973506733	0.362112	-0.186925491512356	0.00306707
	OV (n=303)	Macrophage M1_CIBERSORT-ABS	0.0646779296037465	0.309377	0.083681099184411	0.18813	-0.126181809160538	0.0466953
	OV (n=303)	Macrophage M1_QUANTISEQ	0.267125915018237	1.9386e-05	0.119161501370118	0.0604399	0.0286538010141907	0.652734
	OV (n=303)	Macrophage M1_XCELL	-0.0433005071619002	0.496409	-0.0515879952216443	0.417659	-0.2372406786663	0.000157556
	OV (n=303)	Macrophage M2_CIBERSORT	-0.087230127952601	0.170014	0.0420468465499704	0.50897	-0.0466517696752458	0.463651
	OV (n=303)	Macrophage M2_CIBERSORT-ABS	0.0622103876536407	0.328237	0.0991060837228145	0.118797	0.00867164508185141	0.891702
	OV (n=303)	Macrophage M2_QUANTISEQ	-0.0471472456459403	0.458912	-0.0543919658583961	0.39277	0.0879679176909983	0.166417
	OV (n=303)	Macrophage M2_TIDE	-0.193892851904142	0.00211634	-0.103367646013366	0.10368	0.136762030180575	0.0309779
	OV (n=303)	Macrophage M2_XCELL	-0.124421614701882	0.0498688	-0.0806964032292868	0.20443	-0.170468525840405	0.00701407
	OV (n=303)	Macrophage_EPIC	0.0133213919313152	0.834324	0.0222616845640427	0.72667	-0.107805563165507	0.0895957
	OV (n=303)	Macrophage_TIMER	0.166930356105418	0.0083051	0.168046290611733	0.00787678	0.0597666310139339	0.34763
	OV (n=303)	Macrophage_XCELL	-0.102924961323988	0.105176	-0.0705035231016822	0.267729	-0.266266255134467	2.06651e-05
	OV (n=303)	Macrophage/Monocyte_MCPCOUNTER	0.103858836665949	0.10204	0.0730364195891337	0.250873	0.0623403192044107	0.327226
	PAAD (n=179)	Macrophage M0_CIBERSORT	0.0314972361112879	0.682569	-0.0862140806611898	0.262196	0.117114226248425	0.127137
	PAAD (n=179)	Macrophage M0_CIBERSORT-ABS	0.186926443717183	0.0143624	0.0670544998089453	0.383535	0.0895007539156133	0.244372
	PAAD (n=179)	Macrophage M1_CIBERSORT	-0.0553495059980161	0.472122	0.0901052929489085	0.241188	0.0388488366573999	0.613925
	PAAD (n=179)	Macrophage M1_CIBERSORT-ABS	0.123826339220834	0.106619	0.277820403208799	0.000234131	0.0482460729092867	0.530897
	PAAD (n=179)	Macrophage M1_QUANTISEQ	0.353966498286025	2.03981e-06	0.354298105972784	1.99232e-06	0.302140753732853	5.91193e-05
	PAAD (n=179)	Macrophage M1_XCELL	0.11042971336009	0.150472	0.116716739738485	0.128442	-0.0909388758883957	0.236845
	PAAD (n=179)	Macrophage M2_CIBERSORT	-0.134970835054117	0.0783925	0.0423811238850343	0.582054	0.0686787880627859	0.372093
	PAAD (n=179)	Macrophage M2_CIBERSORT-ABS	0.386313214987137	1.80201e-07	0.507908702368735	1.33382e-12	0.0559940179986813	0.46697
	PAAD (n=179)	Macrophage M2_QUANTISEQ	0.3455717850015	3.67052e-06	0.344231802963282	4.02511e-06	-0.150726534373535	0.0490904
	PAAD (n=179)	Macrophage M2_TIDE	-0.255189947658364	0.000755746	-0.380305229354303	2.88559e-07	-0.260280886888383	0.000585805
	PAAD (n=179)	Macrophage M2_XCELL	0.268622141469832	0.000381668	0.199615248933103	0.00885609	-0.237116679703727	0.00179251
	PAAD (n=179)	Macrophage_EPIC	0.258315990840871	0.000646713	0.295926251722155	8.50381e-05	0.0154158460689813	0.841385
	PAAD (n=179)	Macrophage_TIMER	0.205721132476156	0.00694737	0.409655243601382	2.64004e-08	-0.127894623582981	0.0955093
	PAAD (n=179)	Macrophage_XCELL	0.197225763878016	0.00972118	0.220917325567519	0.00368848	-0.0395608199725877	0.60744
	PAAD (n=179)	Macrophage/Monocyte_MCPCOUNTER	0.409593762567543	2.65395e-08	0.502458858427464	2.5171e-12	0.0207474956540818	0.787662
	PCPG (n=181)	Macrophage M0_CIBERSORT	0.201379380495909	0.00906376	0.0548443317951253	0.481463	0.0785226482996366	0.313131
	PCPG (n=181)	Macrophage M0_CIBERSORT-ABS	0.201957103891687	0.00886325	0.0570653153518798	0.463861	0.0784007516721069	0.313886
	PCPG (n=181)	Macrophage M1_CIBERSORT	0.0479350668585179	0.53845	0.0569448263780051	0.464806	-0.0983036532591033	0.206271
	PCPG (n=181)	Macrophage M1_CIBERSORT-ABS	0.069351979337168	0.373162	0.15559279939275	0.0446598	-0.0667142719520681	0.391656
	PCPG (n=181)	Macrophage M1_QUANTISEQ	0.282999227590549	0.000210779	0.323897345738513	1.95545e-05	0.0281657978043401	0.71786
	PCPG (n=181)	Macrophage M1_XCELL	-0.0129586054684299	0.867991	0.253850257580422	0.000932219	-0.318481117030962	2.73452e-05
	PCPG (n=181)	Macrophage M2_CIBERSORT	-0.080142275380503	0.303224	-0.0684855678826446	0.379177	-0.112499130217376	0.14776
	PCPG (n=181)	Macrophage M2_CIBERSORT-ABS	0.102415294645008	0.187831	0.313645142359319	3.66919e-05	0.0213670173856718	0.784023
	PCPG (n=181)	Macrophage M2_QUANTISEQ	0.0869564786062621	0.263822	0.211424860439422	0.00609241	0.199879687927158	0.00960311
	PCPG (n=181)	Macrophage M2_TIDE	-0.319188241908205	2.61834e-05	-0.356472597935382	2.26396e-06	-0.030521047807641	0.695392
	PCPG (n=181)	Macrophage M2_XCELL	0.0983160715529867	0.206214	0.104496317282975	0.178971	-0.251963167564115	0.0010206
	PCPG (n=181)	Macrophage_EPIC	0.0624030111167196	0.423045	0.275401349760735	0.000315594	-0.0859434244579353	0.269447
	PCPG (n=181)	Macrophage_TIMER	-0.160558836657646	0.0381946	0.19342988343569	0.0122593	-0.0487190665739602	0.531819
	PCPG (n=181)	Macrophage_XCELL	-0.0166915100390205	0.830472	0.255997882507796	0.000840217	-0.276524359707375	0.000297532
	PCPG (n=181)	Macrophage/Monocyte_MCPCOUNTER	-0.014661559916813	0.850833	0.38665196798868	2.45269e-07	0.105543413005455	0.174631
	PRAD (n=498)	Macrophage M0_CIBERSORT	-0.0178312301958809	0.716888	-0.105302753647528	0.0317715	0.00601632372358149	0.902629
	PRAD (n=498)	Macrophage M0_CIBERSORT-ABS	0.0436090275126285	0.374972	0.00316829135854594	0.948631	0.0806810076079394	0.10032
	PRAD (n=498)	Macrophage M1_CIBERSORT	-0.0611473807489805	0.213287	0.0605773984061296	0.217592	-0.0458519319645219	0.350884
	PRAD (n=498)	Macrophage M1_CIBERSORT-ABS	0.0656566021802131	0.181369	0.341173648720343	8.46437e-13	0.183841771481854	0.000162886
	PRAD (n=498)	Macrophage M1_QUANTISEQ	0.288467304946878	2.05014e-09	0.288780006712621	1.96624e-09	0.250646623845058	2.22198e-07
	PRAD (n=498)	Macrophage M1_XCELL	0.127634704421604	0.00915848	0.1125129746563	0.0217211	-0.00302182545458641	0.951002
	PRAD (n=498)	Macrophage M2_CIBERSORT	-0.0566187054551138	0.249219	0.0116287981097914	0.813063	-0.0848977855712987	0.0837205
	PRAD (n=498)	Macrophage M2_CIBERSORT-ABS	0.149045159038313	0.002305	0.451278673184259	2.90396e-22	0.279847176931319	6.35872e-09
	PRAD (n=498)	Macrophage M2_QUANTISEQ	-0.0060654238721603	0.901838	0.204155739843303	2.72008e-05	0.147613542033694	0.00254257
	PRAD (n=498)	Macrophage M2_TIDE	-0.389209706379716	1.698e-16	-0.651025943695168	1.62708e-51	-0.546160737385148	1.01829e-33
	PRAD (n=498)	Macrophage M2_XCELL	-0.0156315102420902	0.750575	-0.061249525017325	0.212522	-0.207363200882013	2.01614e-05
	PRAD (n=498)	Macrophage_EPIC	0.168691555585211	0.000550118	0.335981137313327	1.95446e-12	0.208039451080057	1.89165e-05
	PRAD (n=498)	Macrophage_TIMER	-0.0839021115084887	0.0874251	0.055925727471582	0.255069	0.00419797377476853	0.931971
	PRAD (n=498)	Macrophage_XCELL	-0.0123232298912749	0.802124	0.0743067168143078	0.130255	-0.00582182064880645	0.905762
	PRAD (n=498)	Macrophage/Monocyte_MCPCOUNTER	0.00254762181242293	0.958684	0.222267663132054	4.71405e-06	0.0892158199025317	0.0690941
	READ (n=166)	Macrophage M0_CIBERSORT	0.0921246334885852	0.387812	0.132944312583738	0.211613	-0.149491746115109	0.159637
	READ (n=166)	Macrophage M0_CIBERSORT-ABS	0.39881426166137	9.88361e-05	0.314976362383321	0.00249687	-0.194785782515206	0.0658074
	READ (n=166)	Macrophage M1_CIBERSORT	0.227561976812502	0.0310017	0.242534118452304	0.0212664	-0.0249876423846112	0.815159
	READ (n=166)	Macrophage M1_CIBERSORT-ABS	0.354453665226831	0.000608857	0.335869096363548	0.00121067	-0.105402361640152	0.322803
	READ (n=166)	Macrophage M1_QUANTISEQ	0.190072159055958	0.0727537	0.119106447787677	0.26351	0.240966616513022	0.0221446
	READ (n=166)	Macrophage M1_XCELL	0.454682891303005	6.73329e-06	0.306551599895103	0.00329644	-0.134247210363116	0.20713
	READ (n=166)	Macrophage M2_CIBERSORT	0.395370177727884	0.000114899	0.321639030722874	0.00199305	0.0185687560892522	0.862092
	READ (n=166)	Macrophage M2_CIBERSORT-ABS	0.517943514599452	1.71171e-07	0.384384293748813	0.000183735	-0.0798836366909039	0.454191
	READ (n=166)	Macrophage M2_QUANTISEQ	0.33370955682118	0.00130781	0.121564799204709	0.253711	-0.309369966549667	0.00300654
	READ (n=166)	Macrophage M2_TIDE	-0.374438307954951	5.59844e-06	-0.150724899065483	0.0765431	-0.0066005037371484	0.938531
	READ (n=166)	Macrophage M2_XCELL	0.192421503886484	0.0692212	-0.0665627207561052	0.533065	-0.20519177052547	0.0523667
	READ (n=166)	Macrophage_EPIC	0.474210429224671	2.3417e-06	0.30182715316122	0.00383888	-0.14685643175326	0.167209
	READ (n=166)	Macrophage_TIMER	0.21331095557183	0.0435231	0.199596210850799	0.0592824	-0.066408867856429	0.534014
	READ (n=166)	Macrophage_XCELL	0.375596388366413	0.000264363	0.168368571178878	0.11267	-0.181699770645432	0.0865364
	READ (n=166)	Macrophage/Monocyte_MCPCOUNTER	0.456074122770408	6.25853e-06	0.395281212160244	0.000115344	-0.124051587967299	0.244055
	SARC (n=260)	Macrophage M0_CIBERSORT	0.0460974400339143	0.473529	0.0709783421191578	0.269412	-0.102507623324764	0.110219
	SARC (n=260)	Macrophage M0_CIBERSORT-ABS	0.0928655339658934	0.148098	0.091099700186316	0.155996	-0.098941551363329	0.123228
	SARC (n=260)	Macrophage M1_CIBERSORT	0.138353828854908	0.0307372	0.0258084710365576	0.688319	0.0492163391942579	0.444093
[truncated: 2,642 more rows]
