# Supplementary material for: Pan-cancer analysis reveals the potential of hyaluronate synthase as therapeutic targets in human tumors
Source: Heliyon. 2023 Aug 12;9(8):e19112. doi: 10.1016/j.heliyon.2023.e19112 (PMC10448108; doi:10.1016/j.heliyon.2023.e19112)
Supplement: Multimedia component 2 [file mmc2.xlsx]

## Sheet: Sheet1
Table S2. Top100 genes associated with HAS1,2,3 expression
HAS1			HAS2			HAS3
Gene Symbol	Gene ID	Pearson correlation coefficient (PCC)	Gene Symbol	Gene ID	PCC	Gene Symbol	Gene ID	PCC
BDKRB1	ENSG00000100739.10	0.63	HAS2-AS1	ENSG00000248690.6	0.79	TP63	ENSG00000073282.12	0.62
GFPT2	ENSG00000131459.12	0.58	SERPINB7	ENSG00000166396.12	0.58	PVRL1	ENSG00000110400.10	0.6
CALB2	ENSG00000172137.18	0.54	SPANXN1	ENSG00000203923.4	0.55	PKP1	ENSG00000081277.11	0.59
PROCR	ENSG00000101000.4	0.51	SEMA7A	ENSG00000138623.9	0.48	GJB5	ENSG00000189280.3	0.58
ITLN1	ENSG00000179914.4	0.48	RP3-510D11.4	ENSG00000281937.1	0.46	SDC1	ENSG00000115884.10	0.56
PRG4	ENSG00000116690.11	0.47	FGF5	ENSG00000138675.16	0.45	BICD2	ENSG00000185963.13	0.55
CLDN15	ENSG00000106404.13	0.47	FOXD1	ENSG00000251493.3	0.42	RP3-523K23.2	ENSG00000261116.1	0.55
UPK3B	ENSG00000243566.6	0.46	APCDD1L	ENSG00000198768.10	0.41	PERP	ENSG00000112378.11	0.55
MEDAG	ENSG00000102802.9	0.46	TMEM158	ENSG00000249992.1	0.39	DUSP7	ENSG00000164086.9	0.54
OLFML1	ENSG00000183801.7	0.45	ADAMTS14	ENSG00000138316.10	0.37	FAM83B	ENSG00000168143.8	0.54
CCDC80	ENSG00000091986.15	0.42	RP11-94A24.1	ENSG00000255364.1	0.37	SERPINB5	ENSG00000206075.13	0.54
RP11-263K4.5	ENSG00000258170.1	0.41	ADAM19	ENSG00000135074.15	0.36	CLCA2	ENSG00000137975.7	0.53
CCDC64	ENSG00000135127.11	0.41	AC112721.1	ENSG00000222022.1	0.35	TRIM29	ENSG00000137699.16	0.53
RP11-144G6.4	ENSG00000224919.1	0.4	AC112721.2	ENSG00000222032.1	0.35	MICALL1	ENSG00000100139.13	0.53
EFEMP1	ENSG00000115380.18	0.39	FOXD1-AS1	ENSG00000247993.2	0.33	IRF6	ENSG00000117595.10	0.52
CD300LD	ENSG00000204345.1	0.38	MMP14	ENSG00000157227.12	0.33	DSG3	ENSG00000134757.4	0.52
PTGIS	ENSG00000124212.5	0.38	HS3ST3A1	ENSG00000153976.2	0.32	GLTP	ENSG00000139433.9	0.52
SLC39A8	ENSG00000138821.12	0.35	NTSR1	ENSG00000101188.4	0.32	ATP1B3	ENSG00000069849.10	0.51
RSPO1	ENSG00000169218.13	0.35	SNAI2	ENSG00000019549.8	0.32	SOWAHC	ENSG00000198142.4	0.51
RP1-78O14.1	ENSG00000257894.2	0.34	LOXL2	ENSG00000134013.15	0.31	DENND2C	ENSG00000175984.14	0.51
TM4SF1	ENSG00000169908.10	0.34	RP13-631K18.2	ENSG00000254486.1	0.3	LAD1	ENSG00000159166.13	0.51
RP13-895J2.7	ENSG00000255916.1	0.34	SPHK1	ENSG00000176170.13	0.3	GJB3	ENSG00000188910.7	0.51
LL0XNC01-250H12.3	ENSG00000234405.1	0.34	COL5A3	ENSG00000080573.6	0.3	WNT7B	ENSG00000188064.9	0.51
RP11-297J22.1	ENSG00000271709.1	0.34	SERPINE1	ENSG00000106366.8	0.3	ARNTL2	ENSG00000029153.14	0.5
DOCK11	ENSG00000147251.15	0.33	RP11-398G24.2	ENSG00000254303.1	0.3	DSC3	ENSG00000134762.16	0.5
SLC7A4	ENSG00000099960.12	0.33	COL6A3	ENSG00000163359.15	0.29	GPR87	ENSG00000138271.5	0.5
BCO2	ENSG00000197580.11	0.33	MSANTD3	ENSG00000066697.14	0.29	MAPK6	ENSG00000069956.11	0.5
C1R	ENSG00000159403.15	0.32	CTD-2066L21.3	ENSG00000250697.1	0.27	PCYT1A	ENSG00000161217.11	0.5
CCL2	ENSG00000108691.9	0.32	ARHGAP22	ENSG00000128805.14	0.26	SLC2A1	ENSG00000117394.19	0.5
METTL25	ENSG00000127720.7	0.32	SRPX	ENSG00000101955.14	0.26	FAM83G	ENSG00000188522.14	0.5
ANXA8	ENSG00000265190.6	0.32	AL603650.4	ENSG00000266060.1	0.26	HCAR2	ENSG00000182782.7	0.49
HSD3BP4	ENSG00000203855.7	0.32	E2F7	ENSG00000165891.15	0.25	IL36G	ENSG00000136688.10	0.49
FGF7	ENSG00000140285.9	0.32	MAP4K4	ENSG00000071054.15	0.25	GNA15	ENSG00000060558.3	0.49
LRRN4	ENSG00000125872.7	0.32	COL6A2	ENSG00000142173.14	0.25	CERS3	ENSG00000154227.13	0.49
RP4-736H5.3	ENSG00000233423.1	0.32	RP11-879F14.2	ENSG00000267279.1	0.25	KRT5	ENSG00000186081.11	0.48
CPA4	ENSG00000128510.10	0.31	COL6A1	ENSG00000142156.14	0.25	RAET1L	ENSG00000155918.7	0.48
ADGRD1	ENSG00000111452.12	0.31	CTSL	ENSG00000135047.14	0.25	N4BP1	ENSG00000102921.7	0.48
RP11-893F2.5	ENSG00000249406.1	0.31	CTD-2587H24.5	ENSG00000267577.1	0.24	TMEM189	ENSG00000240849.10	0.48
GALNT9	ENSG00000182870.12	0.31	TNFRSF10D	ENSG00000173530.5	0.24	SLC10A6	ENSG00000145283.7	0.48
RP11-893F2.6	ENSG00000251085.1	0.3	RP11-767N15.1	ENSG00000249171.1	0.24	KRT6A	ENSG00000205420.10	0.48
ALDH1A2	ENSG00000128918.14	0.3	PLAU	ENSG00000122861.15	0.23	FAM83C	ENSG00000125998.7	0.47
AC006335.6	ENSG00000250204.1	0.3	PLAUR	ENSG00000011422.11	0.23	RAB10	ENSG00000084733.10	0.47
UPK3BP1	ENSG00000242435.1	0.3	RP11-96B2.1	ENSG00000255325.2	0.23	GRHL3	ENSG00000158055.15	0.47
TMEM151A	ENSG00000179292.4	0.29	LRP12	ENSG00000147650.11	0.23	TUBA1C	ENSG00000167553.14	0.47
RP11-278L15.3	ENSG00000241929.1	0.29	ELK3	ENSG00000111145.7	0.23	PRRG4	ENSG00000135378.3	0.47
CD200	ENSG00000091972.18	0.29	BMP1	ENSG00000168487.17	0.23	SFN	ENSG00000175793.11	0.47
C1S	ENSG00000182326.14	0.29	TUBB6	ENSG00000176014.12	0.23	FAM83F	ENSG00000133477.16	0.47
RAET1G	ENSG00000203722.7	0.28	CALU	ENSG00000128595.16	0.22	PTHLH	ENSG00000087494.15	0.46
SULT1A4	ENSG00000213648.10	0.28	HMGA2	ENSG00000149948.13	0.22	LINC00519	ENSG00000258955.1	0.46
LINC00424	ENSG00000226722.3	0.28	STEAP1B	ENSG00000105889.14	0.22	ZNF750	ENSG00000141579.6	0.46
RP11-86K22.2	ENSG00000274719.1	0.28	LRRC17	ENSG00000128606.12	0.22	OVOL1	ENSG00000172818.9	0.46
AP000959.2	ENSG00000234034.1	0.28	RP3-510D11.1	ENSG00000228526.3	0.22	BNC1	ENSG00000169594.12	0.46
ANXA8L1	ENSG00000264230.7	0.28	FOSL1	ENSG00000175592.8	0.22	DSP	ENSG00000096696.13	0.46
RPS12P21	ENSG00000243930.1	0.27	LGALS1	ENSG00000100097.11	0.22	RP11-367G18.1	ENSG00000230943.1	0.46
RP11-420N3.3	ENSG00000279877.1	0.27	PHLDA1	ENSG00000139289.13	0.22	IFFO2	ENSG00000169991.10	0.46
IL6	ENSG00000136244.11	0.27	CTHRC1	ENSG00000164932.12	0.22	TRIM16	ENSG00000221926.11	0.46
CH17-360D5.2	ENSG00000276850.4	0.27	ACEA_U3	ENSG00000199927.2	0.21	SOX15	ENSG00000129194.7	0.46
RP11-680F20.12	ENSG00000264299.1	0.27	CCBE1	ENSG00000183287.13	0.21	FAT2	ENSG00000086570.12	0.45
KCTD8	ENSG00000183783.6	0.27	POLR3D	ENSG00000168495.12	0.21	ADGRF4	ENSG00000153294.11	0.45
ITLN2	ENSG00000158764.6	0.27	LTBP1	ENSG00000049323.15	0.21	LYPD3	ENSG00000124466.8	0.45
LINC00560	ENSG00000261666.1	0.27	POPDC3	ENSG00000132429.9	0.21	KLC3	ENSG00000104892.16	0.45
RP11-293B20.2	ENSG00000259882.1	0.27	RP11-100E13.1	ENSG00000233384.1	0.21	CDH3	ENSG00000062038.13	0.45
RP4-799G3.1	ENSG00000271475.1	0.26	ADAMTS6	ENSG00000049192.14	0.21	PAK6	ENSG00000137843.11	0.45
AC104654.2	ENSG00000234362.5	0.26	APCDD1L-AS1	ENSG00000231290.5	0.2	HCAR3	ENSG00000255398.2	0.45
AC226119.4	ENSG00000271977.1	0.26	NT5E	ENSG00000135318.11	0.2	RNF168	ENSG00000163961.4	0.45
HRASLS5	ENSG00000168004.9	0.25	INHBA	ENSG00000122641.9	0.2	IPPK	ENSG00000127080.9	0.45
BNC1	ENSG00000169594.12	0.25	CD276	ENSG00000103855.17	0.2	KRT17	ENSG00000128422.15	0.45
OR7E162P	ENSG00000234386.4	0.25	SPANXN4	ENSG00000189326.4	0.2	RAP2B	ENSG00000181467.3	0.45
WNT2B	ENSG00000134245.17	0.25	FAM126A	ENSG00000122591.11	0.2	USP31	ENSG00000103404.14	0.44
RP11-497K15.1	ENSG00000228373.2	0.25	RP11-466G12.2	ENSG00000249755.2	0.2	S100A2	ENSG00000196754.10	0.44
PGM1	ENSG00000079739.15	0.25	CCDC71L	ENSG00000253276.2	0.19	SEMA4B	ENSG00000185033.14	0.44
GPR1	ENSG00000183671.12	0.25	CTD-2066L21.2	ENSG00000251281.1	0.19	NIPAL4	ENSG00000172548.14	0.44
FBXO2	ENSG00000116661.9	0.25	SPDL1	ENSG00000040275.16	0.19	FGFBP1	ENSG00000137440.4	0.44
RP3-523E19.2	ENSG00000271218.1	0.24	CLMP	ENSG00000166250.11	0.19	FOSL1	ENSG00000175592.8	0.44
RP11-554A11.4	ENSG00000261625.1	0.24	ITPRIP	ENSG00000148841.15	0.19	REEP4	ENSG00000168476.11	0.44
GAS1	ENSG00000180447.6	0.24	GFPT2	ENSG00000131459.12	0.19	PKP3	ENSG00000184363.9	0.44
DISC1FP1	ENSG00000261645.5	0.24	SLC25A32	ENSG00000164933.11	0.19	PPP4R1	ENSG00000154845.15	0.44
RP5-1172A22.1	ENSG00000233521.5	0.24	PHC2	ENSG00000134686.16	0.19	USH1G	ENSG00000182040.8	0.44
NPR1	ENSG00000169418.9	0.24	ARL4C	ENSG00000188042.7	0.19	B3GNT5	ENSG00000176597.11	0.44
CRB2	ENSG00000148204.11	0.24	RP11-538I12.3	ENSG00000260922.1	0.19	C16orf74	ENSG00000154102.10	0.43
RP11-2G1.1	ENSG00000258751.1	0.23	STK17A	ENSG00000164543.5	0.19	GPC1	ENSG00000063660.8	0.43
ADAMTS3	ENSG00000156140.8	0.23	ANTXR2	ENSG00000163297.16	0.19	GJB4	ENSG00000189433.5	0.43
REC8	ENSG00000100918.12	0.23	MATN3	ENSG00000132031.12	0.19	FSCN1	ENSG00000075618.17	0.43
CCDC71L	ENSG00000253276.2	0.23	DCBLD1	ENSG00000164465.18	0.19	MARK1	ENSG00000116141.15	0.43
RP11-567M16.2	ENSG00000267409.1	0.22	AP001471.1	ENSG00000227438.1	0.19	CAPN1	ENSG00000014216.15	0.43
S100A10	ENSG00000197747.8	0.22	LINC00704	ENSG00000231298.6	0.19	S100A11	ENSG00000163191.5	0.43
FSTL3	ENSG00000070404.9	0.22	BMP2	ENSG00000125845.6	0.19	TMEM154	ENSG00000170006.11	0.43
C10orf54	ENSG00000107738.19	0.22	SERPINH1	ENSG00000149257.13	0.19	RP1-34M23.5	ENSG00000255811.1	0.43
RP11-379F4.4	ENSG00000240207.6	0.22	KIAA1549L	ENSG00000110427.14	0.19	PGLYRP3	ENSG00000159527.3	0.43
SULF1	ENSG00000137573.13	0.22	RP11-653B10.1	ENSG00000253503.5	0.19	EIF4G1	ENSG00000114867.19	0.43
ARHGAP28	ENSG00000088756.12	0.22	TRAM2	ENSG00000065308.4	0.18	ULBP2	ENSG00000131015.4	0.43
MMP24	ENSG00000125966.9	0.22	LAMC1	ENSG00000135862.5	0.18	CAPNS2	ENSG00000256812.1	0.42
NMU	ENSG00000109255.11	0.22	HTR7	ENSG00000148680.15	0.18	ADORA2B	ENSG00000170425.3	0.42
ZFPM2	ENSG00000169946.13	0.22	FKBP7	ENSG00000079150.17	0.18	TMEM40	ENSG00000088726.15	0.42
CDC42EP2	ENSG00000149798.4	0.22	PLOD1	ENSG00000083444.16	0.18	ITGA6	ENSG00000091409.14	0.42
IL18	ENSG00000150782.11	0.22	PLIN3	ENSG00000105355.8	0.18	PGM2	ENSG00000169299.13	0.42
MSLN	ENSG00000102854.14	0.22	NRP2	ENSG00000118257.16	0.18	LTB4R2	ENSG00000213906.9	0.42
CDON	ENSG00000064309.14	0.21	SYDE1	ENSG00000105137.12	0.18	IL36RN	ENSG00000136695.14	0.42
TIMP1	ENSG00000102265.11	0.21	PANX1	ENSG00000110218.8	0.18	TLDC1	ENSG00000140950.15	0.42
EHD1	ENSG00000110047.17	0.21	EMP3	ENSG00000142227.10	0.18	AC011288.2	ENSG00000229618.1	0.42
